# Supplementary material for: Dataset of the analyzing trace elements and minerals via ICP-MS: Method validation for the mammalian tissue and serum samples
Source: Data Brief. 2020 Feb 3;29:105218. doi: 10.1016/j.dib.2020.105218 (PMC7016227; doi:10.1016/j.dib.2020.105218)
Supplement: Multimedia component 3 [file mmc3.xlsx]

## Sheet: Sheet1
Sample					7 Li [ He ]		7 Li [ He ] Replicate Data										9 Be [ He ]		9 Be [ He ] Replicate Data										23 Na [ He ]		23 Na [ He ] Replicate Data										24 Mg [ He ]		24 Mg [ He ] Replicate Data
	Type	Level	Sample Name	Dilution	Conc. [ ppm ]	Conc. RSD	Rep01	Conc. Rep01	Rep02	Conc. Rep02	Rep03	Conc. Rep03	Rep04	Conc. Rep04	Rep05	Conc. Rep05	Conc. [ ppm ]	Conc. RSD	Rep01	Conc. Rep01	Rep02	Conc. Rep02	Rep03	Conc. Rep03	Rep04	Conc. Rep04	Rep05	Conc. Rep05	Conc. [ ppm ]	Conc. RSD	Rep01	Conc. Rep01	Rep02	Conc. Rep02	Rep03	Conc. Rep03	Rep04	Conc. Rep04	Rep05	Conc. Rep05	Conc. [ ppm ]	Conc. RSD	Rep01	Conc. Rep01	Rep02	Conc. Rep02	Rep03	Conc. Rep03	Rep04
	Sample		Beyin 1/10	1	0.00372512	14.0449	FALSE	0.00431412	FALSE	0.00424048	FALSE	0.0034306	FALSE	0.00313618	FALSE	0.00350424	0.000204995	52.8586	FALSE	7.75639e-05	FALSE	0.000105277	FALSE	0.0003269	FALSE	0.00024376	FALSE	0.000271474	0.998122	1.38841	FALSE	0.979745	FALSE	0.996483	FALSE	0.996617	FALSE	0.999036	FALSE	1.01873	0.121695	1.88754	FALSE	0.119123	FALSE	0.120491	FALSE	0.121904	FALSE
	Sample		Beyin 1/20	1	0.00160487	23.3123	FALSE	0.00133246	FALSE	0.00159011	FALSE	0.00217911	FALSE	0.00170063	FALSE	0.00122205	0.000188359	23.2529	FALSE	0.000216047	FALSE	0.000132949	FALSE	0.00024376	FALSE	0.000160662	FALSE	0.000188375	0.497535	0.904539	FALSE	0.495446	FALSE	0.494708	FALSE	0.503972	FALSE	0.493165	FALSE	0.500385	0.0610963	0.390168	FALSE	0.0611081	FALSE	0.0613161	FALSE	0.0610754	FALSE
	Sample		1/50	1	0.00127362	23.6238	FALSE	0.00173746	FALSE	0.000927574	FALSE	0.00111163	FALSE	0.00129569	FALSE	0.00129575	8.86492e-05	68.4589	FALSE	-5.53434e-06	FALSE	0.000105277	FALSE	7.75639e-05	FALSE	0.000105277	FALSE	0.000160662	0.172594	0.79675	FALSE	0.170589	FALSE	0.173133	FALSE	0.172113	FALSE	0.174318	FALSE	0.172817	0.0248282	1.9168	FALSE	0.0242038	FALSE	0.0251199	FALSE	0.0244326	FALSE
	Sample		1/100	1	0.000846607	79.4269	FALSE	4.41544e-05	FALSE	0.000301805	FALSE	0.00170063	FALSE	0.00100122	FALSE	0.00118522	7.75639e-05	112.953	FALSE	2.21374e-05	FALSE	-5.53434e-06	FALSE	0.000105277	FALSE	0.000216089	FALSE	4.98506e-05	0.0989508	0.82283	FALSE	0.0994079	FALSE	0.0986497	FALSE	0.0982461	FALSE	0.0983019	FALSE	0.100148	0.012059	3.94852	FALSE	0.0113825	FALSE	0.0120263	FALSE	0.0124023	FALSE
	Sample		1/200	1	0.000154601	103.777	FALSE	0.000338683	FALSE	7.38667e-06	FALSE	0.000264982	FALSE	-2.94363e-05	FALSE	0.000191391	2.21457e-05	153.189	FALSE	4.98506e-05	FALSE	2.21374e-05	FALSE	2.21374e-05	FALSE	-3.32476e-05	FALSE	4.98506e-05	0.0338783	1.7751	FALSE	0.0340571	FALSE	0.0343938	FALSE	0.0340505	FALSE	0.0328352	FALSE	0.0340547	0.00601427	4.02116	FALSE	0.00580193	FALSE	0.0060959	FALSE	0.00602407	FALSE
	Sample		1/400	1	0.000544792	70.635	FALSE	0.00055951	FALSE	0.00081716	FALSE	0.000853983	FALSE	-0.000103027	FALSE	0.000596333	4.43163e-05	102.73	FALSE	-5.53434e-06	FALSE	2.21374e-05	FALSE	2.21374e-05	FALSE	7.75639e-05	FALSE	0.000105277	0.0724603	1.71251	FALSE	0.070442	FALSE	0.0728216	FALSE	0.0724417	FALSE	0.0738229	FALSE	0.0727731	0.00388827	3.54441	FALSE	0.00406128	FALSE	0.00401236	FALSE	0.00380663	FALSE
	Sample		1/800	1	8.8364e-05	482.553	FALSE	-0.000360732	FALSE	-6.6204e-05	FALSE	-0.000213441	FALSE	0.000522687	FALSE	0.00055951	8.31066e-05	86.2819	FALSE	-5.53434e-06	FALSE	0.000105277	FALSE	7.75639e-05	FALSE	4.98506e-05	FALSE	0.000188375	0.019147	3.44245	FALSE	0.0191091	FALSE	0.0197759	FALSE	0.0183602	FALSE	0.0186523	FALSE	0.0198377	0.00138011	12.1465	FALSE	0.00144608	FALSE	0.00135139	FALSE	0.00115873	FALSE
	Sample		1/1000	1	<0.000000	N/A	FALSE	-0.000912856	FALSE	0.000191446	FALSE	7.33146e-06	FALSE	-0.000544737	FALSE	-0.000103027	6.64869e-05	86.4071	FALSE	0.000105277	FALSE	0.000105277	FALSE	-3.32476e-05	FALSE	7.75639e-05	FALSE	7.75639e-05	<0.000000	N/A	FALSE	-0.0187931	FALSE	-0.0192829	FALSE	-0.0199338	FALSE	-0.0190845	FALSE	-0.0189539	0.000673035	19.198	FALSE	0.000548371	FALSE	0.00082583	FALSE	0.000780082	FALSE
	Sample		1/2000	1	<0.000000	N/A	FALSE	-0.000323909	FALSE	-0.000287142	FALSE	4.42096e-05	FALSE	4.42096e-05	FALSE	-2.94363e-05	6.64786e-05	201.138	FALSE	-5.53434e-06	FALSE	-3.32476e-05	FALSE	0.000132949	FALSE	0.000271474	FALSE	-3.32476e-05	<0.000000	N/A	FALSE	-0.0297456	FALSE	-0.029014	FALSE	-0.0285515	FALSE	-0.0290579	FALSE	-0.0280866	0.000134446	99.137	FALSE	-7.83918e-05	FALSE	0.000270887	FALSE	0.000192554	FALSE
	Sample		Testis 1/10	1	<0.000000	N/A	FALSE	-0.000471146	FALSE	-0.000103027	FALSE	-0.000323909	FALSE	0.0001178	FALSE	0.000264982	3.32393e-05	254.149	FALSE	-5.53434e-06	FALSE	7.75639e-05	FALSE	-3.32476e-05	FALSE	0.000160662	FALSE	-3.32476e-05	1.0111	1.22494	FALSE	0.994724	FALSE	1.01069	FALSE	1.00652	FALSE	1.02871	FALSE	1.01485	0.0809763	1.63118	FALSE	0.0812998	FALSE	0.0803711	FALSE	0.0789933	FALSE
	Sample		1/20	1	<0.000000	N/A	FALSE	-0.000691973	FALSE	-0.00013985	FALSE	-0.000360732	FALSE	-6.62592e-05	FALSE	-0.000250319	3.87736e-05	172.049	FALSE	2.21374e-05	FALSE	-5.53434e-06	FALSE	0.000132949	FALSE	-3.32476e-05	FALSE	7.75639e-05	0.508579	0.353863	FALSE	0.50844	FALSE	0.507172	FALSE	0.511662	FALSE	0.507443	FALSE	0.508179	0.0406616	1.04133	FALSE	0.040969	FALSE	0.0410144	FALSE	0.0404304	FALSE
	Sample		1/50	1	<0.000000	N/A	FALSE	-0.000691973	FALSE	-0.000323909	FALSE	0.000265037	FALSE	0.000412273	FALSE	-0.000287086	5.53933e-05	65.2311	FALSE	4.98506e-05	FALSE	0.000105277	FALSE	7.75639e-05	FALSE	2.21374e-05	FALSE	2.21374e-05	0.168171	0.769334	FALSE	0.166663	FALSE	0.167163	FALSE	0.16941	FALSE	0.168085	FALSE	0.169536	0.0161294	1.88538	FALSE	0.0160445	FALSE	0.0161131	FALSE	0.0166296	FALSE
	Sample		1/100	1	<0.000000	N/A	FALSE	-0.000323909	FALSE	-0.000250319	FALSE	-0.000176618	FALSE	-0.000176673	FALSE	-0.0003975	2.76883e-05	83.6875	FALSE	2.21374e-05	FALSE	4.98506e-05	FALSE	4.98506e-05	FALSE	2.21374e-05	FALSE	-5.53434e-06	0.0637293	0.907492	FALSE	0.0640761	FALSE	0.064428	FALSE	0.063665	FALSE	0.063588	FALSE	0.0628894	0.0075339	4.03383	FALSE	0.00754295	FALSE	0.00790576	FALSE	0.00710525	FALSE
	Sample		1/200	1	<0.000000	N/A	FALSE	-0.000471146	FALSE	-0.000507969	FALSE	0.000265037	FALSE	7.38667e-06	FALSE	-0.000250263	2.76966e-05	192.403	FALSE	2.21374e-05	FALSE	-5.53434e-06	FALSE	-3.32476e-05	FALSE	4.98506e-05	FALSE	0.000105277	0.0150928	4.15946	FALSE	0.0149364	FALSE	0.0141519	FALSE	0.0158781	FALSE	0.0152754	FALSE	0.015222	0.00354079	5.26183	FALSE	0.00367921	FALSE	0.00353236	FALSE	0.00323838	FALSE
	Sample		1/400	1	<0.000000	N/A	FALSE	-0.000213441	FALSE	-0.000176673	FALSE	4.42096e-05	FALSE	-0.000912856	FALSE	-0.000434323	1.66113e-05	217.399	FALSE	-3.32476e-05	FALSE	4.98506e-05	FALSE	-5.53434e-06	FALSE	2.21374e-05	FALSE	4.98506e-05	<0.000000	N/A	FALSE	-0.0126031	FALSE	-0.0127197	FALSE	-0.0134689	FALSE	-0.0119213	FALSE	-0.0120223	0.00114832	12.1976	FALSE	0.00116851	FALSE	0.00105102	FALSE	0.00102492	FALSE
	Sample		1/800	1	<0.000000	N/A	FALSE	0.000412329	FALSE	-0.000323854	FALSE	-6.6204e-05	FALSE	4.42096e-05	FALSE	-0.000544737	3.32393e-05	139.461	FALSE	0.000105277	FALSE	4.98506e-05	FALSE	-5.53434e-06	FALSE	-5.53434e-06	FALSE	2.21374e-05	<0.000000	N/A	FALSE	-0.0278706	FALSE	-0.0269383	FALSE	-0.027428	FALSE	-0.0272267	FALSE	-0.0276315	0.000159263	96.7165	FALSE	3.91763e-05	FALSE	0.000394959	FALSE	8.48266e-05	FALSE
	Sample		1/1000	1	<0.000000	N/A	FALSE	-0.00117051	FALSE	-0.0009128	FALSE	-0.000434323	FALSE	-0.000176673	FALSE	-0.000765564	<0.000000	N/A	FALSE	-5.53434e-06	FALSE	-5.53434e-06	FALSE	-3.32476e-05	FALSE	-3.32476e-05	FALSE	-3.32476e-05	<0.000000	N/A	FALSE	-0.0305488	FALSE	-0.0316886	FALSE	-0.0309751	FALSE	-0.0308394	FALSE	-0.030808	1.07684e-05	1434.83	FALSE	-6.53754e-06	FALSE	0.000160033	FALSE	0.000114201	FALSE
	Sample		1/2000	1	<0.000000	N/A	FALSE	-0.000765564	FALSE	-0.000323854	FALSE	-0.00013985	FALSE	-0.000287142	FALSE	-0.000544737	3.3231e-05	95.0475	FALSE	2.21374e-05	FALSE	2.21374e-05	FALSE	7.75639e-05	FALSE	4.98506e-05	FALSE	-5.53434e-06	<0.000000	N/A	FALSE	-0.0362473	FALSE	-0.0360243	FALSE	-0.0356663	FALSE	-0.0349689	FALSE	-0.035943	<0.000000	N/A	FALSE	-0.00024484	FALSE	-0.000368857	FALSE	-0.000378615	FALSE
	Sample		Akciger 1/10	1	<0.000000	N/A	FALSE	-0.000176673	FALSE	-0.00109692	FALSE	-0.000213496	FALSE	-0.000728796	FALSE	-0.000103082	<0.000000	N/A	FALSE	-3.32476e-05	FALSE	-3.32476e-05	FALSE	-5.53434e-06	FALSE	2.21374e-05	FALSE	2.21374e-05	0.982814	0.933399	FALSE	0.967408	FALSE	0.988542	FALSE	0.988069	FALSE	0.988838	FALSE	0.981212	0.0581115	0.801232	FALSE	0.0574114	FALSE	0.0583419	FALSE	0.0585817	FALSE
	Sample		1/20	1	<0.000000	N/A	FALSE	-0.000692028	FALSE	-0.000912856	FALSE	-0.000397555	FALSE	4.41544e-05	FALSE	-0.000544737	1.66197e-05	320.64	FALSE	0.000105277	FALSE	-5.53434e-06	FALSE	-3.32476e-05	FALSE	-5.53434e-06	FALSE	2.21374e-05	0.478463	0.750409	FALSE	0.479966	FALSE	0.482597	FALSE	0.475639	FALSE	0.473871	FALSE	0.48024	0.0286402	1.56346	FALSE	0.0291022	FALSE	0.0283816	FALSE	0.0291049	FALSE
	Sample		1/50	1	<0.000000	N/A	FALSE	-0.00139133	FALSE	-0.000802442	FALSE	-0.000655205	FALSE	-0.00058156	FALSE	-0.000765619	1.66113e-05	217.399	FALSE	-3.32476e-05	FALSE	4.98506e-05	FALSE	-5.53434e-06	FALSE	4.98506e-05	FALSE	2.21374e-05	0.154445	1.43505	FALSE	0.151277	FALSE	0.15476	FALSE	0.153294	FALSE	0.156153	FALSE	0.15674	0.0114798	1.28333	FALSE	0.0114902	FALSE	0.0113433	FALSE	0.0113204	FALSE
	Sample		1/100	1	<0.000000	N/A	FALSE	-6.62592e-05	FALSE	-0.000250263	FALSE	-0.000360677	FALSE	-0.00065515	FALSE	-0.000250263	1.1077e-05	575.779	FALSE	-3.32476e-05	FALSE	-3.32476e-05	FALSE	0.000105277	FALSE	-3.32476e-05	FALSE	4.98506e-05	0.0547402	1.55102	FALSE	0.0537603	FALSE	0.0546157	FALSE	0.0552445	FALSE	0.0558985	FALSE	0.0541819	0.00502076	3.03855	FALSE	0.00510628	FALSE	0.00515855	FALSE	0.00480264	FALSE
	Sample		1/200	1	<0.000000	N/A	FALSE	-0.000949623	FALSE	-0.0003975	FALSE	-0.000912856	FALSE	-0.000434323	FALSE	-0.000728796	<0.000000	N/A	FALSE	-5.53434e-06	FALSE	-3.32476e-05	FALSE	-5.53434e-06	FALSE	2.21374e-05	FALSE	-5.53434e-06	0.00529609	5.55257	FALSE	0.0051946	FALSE	0.0054255	FALSE	0.00503419	FALSE	0.00574693	FALSE	0.00507926	0.00198469	11.7661	FALSE	0.00230137	FALSE	0.00205981	FALSE	0.00185738	FALSE
	Sample		1/400	1	<0.000000	N/A	FALSE	-0.000765619	FALSE	-0.0009128	FALSE	-0.000507969	FALSE	0.000265037	FALSE	-0.000875977	1.66113e-05	247.344	FALSE	-5.53434e-06	FALSE	-3.32476e-05	FALSE	2.21374e-05	FALSE	7.75639e-05	FALSE	2.21374e-05	<0.000000	N/A	FALSE	-0.017607	FALSE	-0.0163847	FALSE	-0.0175461	FALSE	-0.0169238	FALSE	-0.0165864	0.000468049	13.6731	FALSE	0.000430808	FALSE	0.000470018	FALSE	0.000421055	FALSE
	Sample		1/800	1	<0.000000	N/A	FALSE	-0.00058156	FALSE	-0.000360677	FALSE	-0.00106004	FALSE	-0.000287086	FALSE	7.38667e-06	5.53434e-06	975.739	FALSE	7.75639e-05	FALSE	-3.32476e-05	FALSE	4.98506e-05	FALSE	-3.32476e-05	FALSE	-3.32476e-05	<0.000000	N/A	FALSE	-0.0295726	FALSE	-0.0297023	FALSE	-0.029337	FALSE	-0.0292063	FALSE	-0.0293151	<0.000000	N/A	FALSE	1.30359e-05	FALSE	-5.87743e-05	FALSE	-0.000251319	FALSE
	Sample		1/1000	1	<0.000000	N/A	FALSE	-0.00113368	FALSE	-0.000839265	FALSE	-0.000323909	FALSE	0.000154568	FALSE	-0.000287086	7.20213e-05	32.1941	FALSE	4.98506e-05	FALSE	0.000105277	FALSE	7.75639e-05	FALSE	7.75639e-05	FALSE	4.98506e-05	<0.000000	N/A	FALSE	-0.0361281	FALSE	-0.0355189	FALSE	-0.0349339	FALSE	-0.0350545	FALSE	-0.0357719	<0.000000	N/A	FALSE	-0.000296984	FALSE	-0.000365584	FALSE	-0.000675618	FALSE
	Sample		1/2000	1	<0.000000	N/A	FALSE	-0.0012441	FALSE	-0.000507969	FALSE	-0.000765619	FALSE	-0.000360732	FALSE	-0.000250263	<0.000000	N/A	FALSE	-3.32476e-05	FALSE	7.75639e-05	FALSE	-3.32476e-05	FALSE	-3.32476e-05	FALSE	2.21374e-05	<0.000000	N/A	FALSE	-0.0406771	FALSE	-0.0406138	FALSE	-0.0406958	FALSE	-0.0409477	FALSE	-0.0408568	<0.000000	N/A	FALSE	-0.000649536	FALSE	-0.000979134	FALSE	-0.000923663	FALSE
	Sample		KC 1/10	1	<0.000000	N/A	FALSE	-0.000912856	FALSE	-0.000618382	FALSE	-0.000912856	FALSE	-6.6204e-05	FALSE	-0.000802387	<0.000000	N/A	FALSE	-5.53434e-06	FALSE	2.21374e-05	FALSE	4.98506e-05	FALSE	-3.32476e-05	FALSE	-3.32476e-05	0.655582	1.4792	FALSE	0.642533	FALSE	0.65784	FALSE	0.649639	FALSE	0.660383	FALSE	0.667515	0.155864	1.09919	FALSE	0.152901	FALSE	0.15621	FALSE	0.156473	FALSE
	Sample		1/20	1	<0.000000	N/A	FALSE	-0.00135457	FALSE	-0.00065515	FALSE	-0.000765619	FALSE	-0.000434378	FALSE	-0.000507914	2.21457e-05	153.189	FALSE	2.21374e-05	FALSE	2.21374e-05	FALSE	4.98506e-05	FALSE	-3.32476e-05	FALSE	4.98506e-05	0.308841	1.55417	FALSE	0.302454	FALSE	0.312027	FALSE	0.309872	FALSE	0.305579	FALSE	0.314274	0.0766198	1.7459	FALSE	0.0747483	FALSE	0.0777244	FALSE	0.0756537	FALSE
	Sample		1/50	1	<0.000000	N/A	FALSE	-0.000471146	FALSE	-0.000765564	FALSE	-0.000765619	FALSE	-0.000397555	FALSE	-2.93811e-05	5.52603e-06	672.446	FALSE	-3.32476e-05	FALSE	4.98506e-05	FALSE	2.21374e-05	FALSE	-3.32476e-05	FALSE	2.21374e-05	0.0816673	1.72576	FALSE	0.0799164	FALSE	0.08355	FALSE	0.0808226	FALSE	0.0824526	FALSE	0.0815947	0.0306678	1.18698	FALSE	0.0308377	FALSE	0.0312272	FALSE	0.0303523	FALSE
	Sample		1/100	1	<0.000000	N/A	FALSE	-0.00106009	FALSE	-0.000507914	FALSE	-0.00128092	FALSE	-0.000507969	FALSE	-0.000103082	6.09443e-05	230.886	FALSE	7.75639e-05	FALSE	-3.32476e-05	FALSE	-3.32476e-05	FALSE	-5.53434e-06	FALSE	0.000299187	0.0189528	4.6152	FALSE	0.0187366	FALSE	0.0200889	FALSE	0.0177341	FALSE	0.0187916	FALSE	0.0194128	0.0151516	2.06316	FALSE	0.0152429	FALSE	0.0155372	FALSE	0.0148835	FALSE
	Sample		1/200	1	<0.000000	N/A	FALSE	-0.000986446	FALSE	-6.62592e-05	FALSE	-0.000544737	FALSE	-0.000287086	FALSE	-0.000802387	<0.000000	N/A	FALSE	-3.32476e-05	FALSE	-3.32476e-05	FALSE	-5.53434e-06	FALSE	-3.32476e-05	FALSE	-3.32476e-05	<0.000000	N/A	FALSE	-0.0148676	FALSE	-0.0147016	FALSE	-0.0139766	FALSE	-0.0133641	FALSE	-0.0141168	0.00750257	2.94527	FALSE	0.00783387	FALSE	0.00750067	FALSE	0.007213	FALSE
	Sample		1/400	1	<0.000000	N/A	FALSE	-0.00065515	FALSE	-0.00117051	FALSE	-0.00065515	FALSE	-0.000471146	FALSE	-0.000544737	1.66113e-05	247.344	FALSE	-5.53434e-06	FALSE	2.21374e-05	FALSE	7.75639e-05	FALSE	-3.32476e-05	FALSE	2.21374e-05	<0.000000	N/A	FALSE	-0.0304537	FALSE	-0.0302423	FALSE	-0.0299321	FALSE	-0.0307957	FALSE	-0.0311531	0.00332004	4.55374	FALSE	0.00315677	FALSE	0.00341156	FALSE	0.00332982	FALSE
	Sample		1/800	1	<0.000000	N/A	FALSE	-0.000176673	FALSE	-0.00109686	FALSE	-0.00058156	FALSE	-0.00013985	FALSE	-0.000544737	5.53434e-06	1305.14	FALSE	-3.32476e-05	FALSE	0.000132949	FALSE	-5.53434e-06	FALSE	-3.32476e-05	FALSE	-3.32476e-05	<0.000000	N/A	FALSE	-0.0394538	FALSE	-0.039168	FALSE	-0.0395075	FALSE	-0.0394206	FALSE	-0.0397548	0.00104124	11.3299	FALSE	0.00108364	FALSE	0.00099881	FALSE	0.0011424	FALSE
	Sample		1/1000	1	<0.000000	N/A	FALSE	-0.000765619	FALSE	-0.000728796	FALSE	-0.000507969	FALSE	-0.000765619	FALSE	-0.000728796	2.76883e-05	148.402	FALSE	4.98506e-05	FALSE	2.21374e-05	FALSE	2.21374e-05	FALSE	-3.32476e-05	FALSE	7.75639e-05	<0.000000	N/A	FALSE	-0.0409964	FALSE	-0.0407496	FALSE	-0.0404683	FALSE	-0.0404171	FALSE	-0.040595	0.000861704	16.9923	FALSE	0.000760474	FALSE	0.000763762	FALSE	0.000861708	FALSE
	Sample		1/2000	1	<0.000000	N/A	FALSE	-0.000323909	FALSE	-0.000618382	FALSE	-0.000986446	FALSE	-0.000250263	FALSE	-0.000692028	1.10687e-05	136.931	FALSE	-5.53434e-06	FALSE	-5.53434e-06	FALSE	2.21374e-05	FALSE	2.21374e-05	FALSE	2.21374e-05	<0.000000	N/A	FALSE	-0.0451006	FALSE	-0.0449323	FALSE	-0.0442593	FALSE	-0.0437919	FALSE	-0.042568	<0.000000	N/A	FALSE	-0.000270892	FALSE	-5.88134e-05	FALSE	-5.87596e-05	FALSE
	Sample		Serum 1/10	1	<0.000000	N/A	FALSE	-0.000728796	FALSE	-0.000507969	FALSE	-0.000618382	FALSE	-0.000103082	FALSE	-0.00013985	5.53434e-06	837.557	FALSE	2.21374e-05	FALSE	-3.32476e-05	FALSE	-3.32476e-05	FALSE	-5.53434e-06	FALSE	7.75639e-05	4.16875	1.47196	FALSE	4.19076	FALSE	4.26342	FALSE	4.1524	FALSE	4.13112	FALSE	4.10605	0.0218275	2.20098	FALSE	0.0218764	FALSE	0.0225379	FALSE	0.0214577	FALSE
	Sample		1/20	1	<0.000000	N/A	FALSE	-0.000765564	FALSE	-0.000471146	FALSE	-0.000691973	FALSE	-0.00058156	FALSE	-0.000434323	<0.000000	N/A	FALSE	-5.53434e-06	FALSE	-5.53434e-06	FALSE	2.21374e-05	FALSE	-5.53434e-06	FALSE	-5.53434e-06	1.48173	0.836043	FALSE	1.46415	FALSE	1.48091	FALSE	1.47657	FALSE	1.49345	FALSE	1.49357	0.00703347	3.43483	FALSE	0.00732406	FALSE	0.00710207	FALSE	0.00710211	FALSE
	Sample		1/50	1	<0.000000	N/A	FALSE	-0.00109692	FALSE	-0.000691973	FALSE	-0.000360732	FALSE	-0.000507969	FALSE	-0.00065515	<0.000000	N/A	FALSE	4.98506e-05	FALSE	-5.53434e-06	FALSE	-3.32476e-05	FALSE	-3.32476e-05	FALSE	-3.32476e-05	0.573761	0.986361	FALSE	0.568581	FALSE	0.569933	FALSE	0.570734	FALSE	0.581369	FALSE	0.578187	0.00228966	11.2164	FALSE	0.00245812	FALSE	0.0025593	FALSE	0.00191618	FALSE
	Sample		1/100	1	<0.000000	N/A	FALSE	-0.00102327	FALSE	-0.00142816	FALSE	-0.000728796	FALSE	-0.0012441	FALSE	-0.000507969	<0.000000	N/A	FALSE	-5.53434e-06	FALSE	2.21374e-05	FALSE	-3.32476e-05	FALSE	2.21374e-05	FALSE	-3.32476e-05	0.268542	1.20907	FALSE	0.266465	FALSE	0.270955	FALSE	0.26383	FALSE	0.270378	FALSE	0.271082	0.000690638	10.7987	FALSE	0.000757225	FALSE	0.000564671	FALSE	0.00073106	FALSE
	Sample		1/200	1	<0.000000	N/A	FALSE	-0.00058156	FALSE	-0.00102321	FALSE	-0.000765564	FALSE	-0.000434323	FALSE	-0.0009128	3.87736e-05	139.294	FALSE	2.21374e-05	FALSE	7.75639e-05	FALSE	-3.32476e-05	FALSE	0.000105277	FALSE	2.21374e-05	0.0977397	1.12229	FALSE	0.0966702	FALSE	0.0968947	FALSE	0.0973047	FALSE	0.0988625	FALSE	0.0989666	<0.000000	N/A	FALSE	-0.000146884	FALSE	-0.000421084	FALSE	-0.000385172	FALSE
	Sample		1/400	1	<0.000000	N/A	FALSE	-0.000213441	FALSE	-0.000471091	FALSE	-0.000471146	FALSE	-0.000728796	FALSE	-0.000544737	3.3231e-05	95.0475	FALSE	7.75639e-05	FALSE	-5.53434e-06	FALSE	2.21374e-05	FALSE	4.98506e-05	FALSE	2.21374e-05	0.0260787	2.82726	FALSE	0.0264119	FALSE	0.0265097	FALSE	0.025038	FALSE	0.0268321	FALSE	0.025602	<0.000000	N/A	FALSE	-0.000701749	FALSE	-0.000816014	FALSE	-0.000783355	FALSE
	Sample		1/800	1	<0.000000	N/A	FALSE	-0.000360732	FALSE	-0.00102321	FALSE	-0.000728796	FALSE	-0.000912856	FALSE	-0.000397555	<0.000000	N/A	FALSE	-5.53434e-06	FALSE	-5.53434e-06	FALSE	2.21374e-05	FALSE	-3.32476e-05	FALSE	-5.53434e-06	0.017899	3.39881	FALSE	0.0169583	FALSE	0.0185853	FALSE	0.0177637	FALSE	0.0182169	FALSE	0.0179708	<0.000000	N/A	FALSE	-0.000975914	FALSE	-0.00103788	FALSE	-0.000982393	FALSE
	Sample		1/1000	1	<0.000000	N/A	FALSE	-0.000360677	FALSE	-0.00102327	FALSE	-0.000360677	FALSE	-0.000360732	FALSE	-0.00135451	1.10687e-05	285.291	FALSE	-3.32476e-05	FALSE	2.21374e-05	FALSE	4.98506e-05	FALSE	-5.53434e-06	FALSE	2.21374e-05	0.395707	0.711135	FALSE	0.393645	FALSE	0.398869	FALSE	0.392643	FALSE	0.398436	FALSE	0.394939	<0.000000	N/A	FALSE	-0.000424304	FALSE	-0.000744125	FALSE	-0.000933518	FALSE
	Sample		1/2000	1	<0.000000	N/A	FALSE	-0.000949679	FALSE	-0.00106009	FALSE	-0.0003975	FALSE	-0.000618382	FALSE	-0.00106009	1.1077e-05	518.628	FALSE	2.21374e-05	FALSE	0.000105277	FALSE	-3.32476e-05	FALSE	-3.32476e-05	FALSE	-5.53434e-06	0.162167	0.698129	FALSE	0.160234	FALSE	0.162296	FALSE	0.162537	FALSE	0.16256	FALSE	0.163207	<0.000000	N/A	FALSE	-0.000688713	FALSE	-0.000394973	FALSE	-0.00105422	FALSE
	Sample		Dalak 1/10	1	<0.000000	N/A	FALSE	-0.000544737	FALSE	-0.0003975	FALSE	-0.000655205	FALSE	-0.000728796	FALSE	-0.000765619	2.2154e-05	125	FALSE	-5.53434e-06	FALSE	-5.53434e-06	FALSE	2.21374e-05	FALSE	4.98506e-05	FALSE	4.98506e-05	0.68552	1.81043	FALSE	0.666861	FALSE	0.68056	FALSE	0.68724	FALSE	0.695922	FALSE	0.697018	0.130707	1.36682	FALSE	0.128206	FALSE	0.131301	FALSE	0.129823	FALSE
	Sample		1/20	1	<0.000000	N/A	FALSE	-0.000876033	FALSE	-0.000360677	FALSE	-0.00058156	FALSE	-0.000692028	FALSE	-0.000360732	<0.000000	N/A	FALSE	-3.32476e-05	FALSE	-3.32476e-05	FALSE	-5.53434e-06	FALSE	-5.53434e-06	FALSE	-3.32476e-05	0.3379	1.52895	FALSE	0.328817	FALSE	0.339643	FALSE	0.339628	FALSE	0.339588	FALSE	0.341823	0.0660337	0.90861	FALSE	0.0651068	FALSE	0.0665276	FALSE	0.0664099	FALSE
	Sample		1/50	1	<0.000000	N/A	FALSE	-0.00102327	FALSE	-0.00083921	FALSE	-0.000986446	FALSE	-0.0012441	FALSE	-0.000434268	<0.000000	N/A	FALSE	-5.53434e-06	FALSE	-5.53434e-06	FALSE	-3.32476e-05	FALSE	-3.32476e-05	FALSE	2.21374e-05	0.0975738	2.81025	FALSE	0.0956055	FALSE	0.093779	FALSE	0.0998496	FALSE	0.0987973	FALSE	0.0998376	0.0263998	2.09347	FALSE	0.0256538	FALSE	0.0259786	FALSE	0.0267375	FALSE
	Sample		1/100	1	<0.000000	N/A	FALSE	-0.000949623	FALSE	-6.6204e-05	FALSE	-0.00058156	FALSE	-0.000728796	FALSE	-0.000544737	<0.000000	N/A	FALSE	-3.32476e-05	FALSE	2.21374e-05	FALSE	-3.32476e-05	FALSE	2.21374e-05	FALSE	-5.53434e-06	0.024755	2.42748	FALSE	0.0237041	FALSE	0.0248915	FALSE	0.0249727	FALSE	0.0252283	FALSE	0.0249784	0.012578	2.92285	FALSE	0.0121276	FALSE	0.0126929	FALSE	0.0131213	FALSE
	Sample		1/200	1	<0.000000	N/A	FALSE	-0.000912856	FALSE	-0.0003975	FALSE	-0.000691973	FALSE	-6.62592e-05	FALSE	-2.94363e-05	<0.000000	N/A	FALSE	2.21374e-05	FALSE	2.21374e-05	FALSE	-3.32476e-05	FALSE	-3.32476e-05	FALSE	2.21374e-05	<0.000000	N/A	FALSE	-0.0111075	FALSE	-0.0101278	FALSE	-0.0103975	FALSE	-0.00996699	FALSE	-0.0101069	0.00619002	3.41222	FALSE	0.00582803	FALSE	0.00629518	FALSE	0.00630184	FALSE
	Sample		1/400	1	<0.000000	N/A	FALSE	-0.00065515	FALSE	-0.000213441	FALSE	-0.000544737	FALSE	-0.000618382	FALSE	-0.000287086	<0.000000	N/A	FALSE	-3.32476e-05	FALSE	-5.53434e-06	FALSE	2.21374e-05	FALSE	-5.53434e-06	FALSE	-5.53434e-06	<0.000000	N/A	FALSE	-0.0308202	FALSE	-0.0307649	FALSE	-0.0296376	FALSE	-0.0307365	FALSE	-0.0304762	0.00266119	6.08372	FALSE	0.00281724	FALSE	0.0028042	FALSE	0.00246457	FALSE
	Sample		1/800	1	<0.000000	N/A	FALSE	-0.000471091	FALSE	-0.000949679	FALSE	-0.0012441	FALSE	-0.00135451	FALSE	-0.00058156	<0.000000	N/A	FALSE	-3.32476e-05	FALSE	-3.32476e-05	FALSE	-3.32476e-05	FALSE	2.21374e-05	FALSE	-5.53434e-06	<0.000000	N/A	FALSE	-0.0367328	FALSE	-0.0371039	FALSE	-0.0370005	FALSE	-0.037469	FALSE	-0.0371054	0.00103863	12.8631	FALSE	0.000910632	FALSE	0.0011914	FALSE	0.000923736	FALSE
	Sample		1/1000	1	<0.000000	N/A	FALSE	-0.000912856	FALSE	-0.000802387	FALSE	-0.000876033	FALSE	-0.000986446	FALSE	-0.000471091	<0.000000	N/A	FALSE	7.75639e-05	FALSE	-3.32476e-05	FALSE	-3.32476e-05	FALSE	-5.53434e-06	FALSE	-5.53434e-06	<0.000000	N/A	FALSE	-0.0413246	FALSE	-0.0403928	FALSE	-0.0405602	FALSE	-0.0407495	FALSE	-0.0413768	0.000887142	20.3229	FALSE	0.000910652	FALSE	0.000740891	FALSE	0.000845374	FALSE
	Sample		1/2000	1	<0.000000	N/A	FALSE	-0.000765619	FALSE	-0.000691973	FALSE	-0.000986446	FALSE	-0.000912856	FALSE	-0.000507914	<0.000000	N/A	FALSE	-3.32476e-05	FALSE	-5.53434e-06	FALSE	-5.53434e-06	FALSE	-3.32476e-05	FALSE	2.21374e-05	<0.000000	N/A	FALSE	-0.0459262	FALSE	-0.0455072	FALSE	-0.0456854	FALSE	-0.0453195	FALSE	-0.0455346	<0.000000	N/A	FALSE	-0.000130629	FALSE	-0.000120744	FALSE	3.22963e-06	FALSE
	Sample		Kas 1/10	1	<0.000000	N/A	FALSE	-0.000912745	FALSE	-0.00083921	FALSE	-0.000287086	FALSE	4.42096e-05	FALSE	-0.000692028	<0.000000	N/A	FALSE	-5.53434e-06	FALSE	2.21374e-05	FALSE	-5.53434e-06	FALSE	-5.53434e-06	FALSE	-5.53434e-06	0.332732	1.14849	FALSE	0.327957	FALSE	0.335258	FALSE	0.329236	FALSE	0.335106	FALSE	0.336104	0.218256	0.90987	FALSE	0.2167	FALSE	0.219402	FALSE	0.218532	FALSE
	Sample		1/20	1	<0.000000	N/A	FALSE	-0.00102327	FALSE	-0.00109692	FALSE	-0.000875977	FALSE	0.000154623	FALSE	-0.0003975	5.53434e-06	570.582	FALSE	-5.53434e-06	FALSE	-3.32476e-05	FALSE	-5.53434e-06	FALSE	4.98506e-05	FALSE	2.21374e-05	0.128219	1.79965	FALSE	0.124464	FALSE	0.129057	FALSE	0.127985	FALSE	0.130652	FALSE	0.128941	0.110482	0.699652	FALSE	0.109488	FALSE	0.110601	FALSE	0.10992	FALSE
	Sample		1/50	1	<0.000000	N/A	FALSE	-0.000876033	FALSE	-0.000250263	FALSE	-0.000802387	FALSE	-0.000765619	FALSE	-0.000618382	2.76966e-05	192.403	FALSE	0.000105277	FALSE	-5.53434e-06	FALSE	2.21374e-05	FALSE	4.98506e-05	FALSE	-3.32476e-05	0.0223519	3.79948	FALSE	0.0213096	FALSE	0.0222965	FALSE	0.0221694	FALSE	0.0236785	FALSE	0.0223053	0.0443276	0.933277	FALSE	0.044331	FALSE	0.0441147	FALSE	0.0439567	FALSE
	Sample		1/100	1	<0.000000	N/A	FALSE	-0.000986446	FALSE	-0.000691973	FALSE	-0.000213496	FALSE	-2.94363e-05	FALSE	-0.000802387	<0.000000	N/A	FALSE	-3.32476e-05	FALSE	2.21374e-05	FALSE	2.21374e-05	FALSE	-3.32476e-05	FALSE	-3.32476e-05	<0.000000	N/A	FALSE	-0.0135713	FALSE	-0.0135132	FALSE	-0.0133039	FALSE	-0.0142517	FALSE	-0.0130969	0.0217112	2.52881	FALSE	0.0218804	FALSE	0.0213596	FALSE	0.0220273	FALSE
	Sample		1/200	1	<0.000000	N/A	FALSE	-0.0003975	FALSE	-0.00102327	FALSE	-0.00128092	FALSE	-0.000802442	FALSE	-0.000802387	1.66113e-05	139.463	FALSE	2.21374e-05	FALSE	2.21374e-05	FALSE	-5.53434e-06	FALSE	4.98506e-05	FALSE	-5.53434e-06	<0.000000	N/A	FALSE	-0.0306871	FALSE	-0.0311496	FALSE	-0.0301368	FALSE	-0.0301526	FALSE	-0.0309971	0.0110642	2.7154	FALSE	0.0107158	FALSE	0.0111046	FALSE	0.0115266	FALSE
	Sample		1/400	1	<0.000000	N/A	FALSE	-0.000692028	FALSE	-0.000655205	FALSE	-0.000618327	FALSE	-0.000802387	FALSE	-0.000912856	1.1077e-05	575.779	FALSE	4.98506e-05	FALSE	0.000105277	FALSE	-3.32476e-05	FALSE	-3.32476e-05	FALSE	-3.32476e-05	<0.000000	N/A	FALSE	-0.0404989	FALSE	-0.0390605	FALSE	-0.0398325	FALSE	-0.0397286	FALSE	-0.0396934	0.00512006	5.66011	FALSE	0.00532511	FALSE	0.0052826	FALSE	0.005015	FALSE
	Sample		1/800	1	<0.000000	N/A	FALSE	-0.0003975	FALSE	-0.0012441	FALSE	-0.00113368	FALSE	-0.000692028	FALSE	-0.000876033	<0.000000	N/A	FALSE	-5.53434e-06	FALSE	-5.53434e-06	FALSE	-3.32476e-05	FALSE	2.21374e-05	FALSE	-3.32476e-05	<0.000000	N/A	FALSE	-0.0456681	FALSE	-0.0460779	FALSE	-0.0453718	FALSE	-0.0461336	FALSE	-0.045811	0.00199973	8.65617	FALSE	0.00227851	FALSE	0.00191942	FALSE	0.00182476	FALSE
	Sample		1/1000	1	<0.000000	N/A	FALSE	-0.000876033	FALSE	-0.000949679	FALSE	-0.000323909	FALSE	-0.00135457	FALSE	-0.000544792	3.3231e-05	240.159	FALSE	4.98506e-05	FALSE	-3.32476e-05	FALSE	-3.32476e-05	FALSE	2.21374e-05	FALSE	0.000160662	<0.000000	N/A	FALSE	-0.0451942	FALSE	-0.045134	FALSE	-0.0455663	FALSE	-0.0459942	FALSE	-0.0455387	0.00161121	21.1082	FALSE	0.00154393	FALSE	0.00175945	FALSE	0.00192914	FALSE
	Sample		1/2000	1	<0.000000	N/A	FALSE	-0.000802387	FALSE	-0.000471146	FALSE	-0.000544737	FALSE	0.000191391	FALSE	-6.6204e-05	5.53434e-06	975.739	FALSE	7.75639e-05	FALSE	-3.32476e-05	FALSE	-3.32476e-05	FALSE	-3.32476e-05	FALSE	4.98506e-05	<0.000000	N/A	FALSE	-0.0447726	FALSE	-0.045014	FALSE	-0.0449561	FALSE	-0.0450655	FALSE	-0.0449578	0.00132786	17.6191	FALSE	0.00116202	FALSE	0.00104119	FALSE	0.00144603	FALSE
	Sample		Kalp 1/10	1	<0.000000	N/A	FALSE	-0.000876033	FALSE	-0.0012441	FALSE	-0.000471146	FALSE	-0.000544737	FALSE	-0.00102327	2.7705e-05	216.78	FALSE	-3.32476e-05	FALSE	7.75639e-05	FALSE	-5.53434e-06	FALSE	-5.53434e-06	FALSE	0.000105277	0.787808	0.827449	FALSE	0.776991	FALSE	0.78987	FALSE	0.786986	FALSE	0.793645	FALSE	0.791546	0.110188	0.911732	FALSE	0.109485	FALSE	0.111944	FALSE	0.109932	FALSE
	Sample		1/20	1	<0.000000	N/A	FALSE	8.10326e-05	FALSE	-0.000655205	FALSE	-0.00131774	FALSE	-0.00065515	FALSE	-0.000434323	1.10687e-05	379.515	FALSE	2.21374e-05	FALSE	-3.32476e-05	FALSE	-3.32476e-05	FALSE	4.98506e-05	FALSE	4.98506e-05	0.377953	0.899591	FALSE	0.372917	FALSE	0.37981	FALSE	0.376021	FALSE	0.379944	FALSE	0.381073	0.0555173	1.98646	FALSE	0.0548488	FALSE	0.0571746	FALSE	0.054341	FALSE
	Sample		1/50	1	<0.000000	N/A	FALSE	-0.00146498	FALSE	-0.000618382	FALSE	-0.00083921	FALSE	-2.94363e-05	FALSE	-0.000323854	5.52603e-06	448.18	FALSE	2.21374e-05	FALSE	2.21374e-05	FALSE	-3.32476e-05	FALSE	2.21374e-05	FALSE	-5.53434e-06	0.106874	1.45711	FALSE	0.104923	FALSE	0.108163	FALSE	0.107474	FALSE	0.108295	FALSE	0.105513	0.0214613	1.307	FALSE	0.0211275	FALSE	0.021357	FALSE	0.0216019	FALSE
	Sample		1/100	1	<0.000000	N/A	FALSE	-0.000728796	FALSE	-0.00065515	FALSE	-0.000802387	FALSE	-0.000544792	FALSE	-0.000471146	<0.000000	N/A	FALSE	-5.53434e-06	FALSE	2.21374e-05	FALSE	-3.32476e-05	FALSE	-3.32476e-05	FALSE	2.21374e-05	0.0284621	3.04324	FALSE	0.0275966	FALSE	0.0275448	FALSE	0.0286056	FALSE	0.0291292	FALSE	0.0294341	0.0101014	2.33099	FALSE	0.0097519	FALSE	0.0103595	FALSE	0.0102288	FALSE
	Sample		1/200	1	<0.000000	N/A	FALSE	-0.000949679	FALSE	-0.0009128	FALSE	-0.00109686	FALSE	-0.00128092	FALSE	-0.00120727	<0.000000	N/A	FALSE	-5.53434e-06	FALSE	2.21374e-05	FALSE	-3.32476e-05	FALSE	-5.53434e-06	FALSE	-3.32476e-05	<0.000000	N/A	FALSE	-0.011936	FALSE	-0.0109618	FALSE	-0.0114397	FALSE	-0.012247	FALSE	-0.0109205	0.00485354	3.88574	FALSE	0.0051292	FALSE	0.00472096	FALSE	0.0048777	FALSE
	Sample		1/400	1	<0.000000	N/A	FALSE	-0.000397445	FALSE	-0.000655205	FALSE	0.000117855	FALSE	-0.000434323	FALSE	-0.00102327	2.76966e-05	277.528	FALSE	-5.53434e-06	FALSE	0.000160662	FALSE	-5.53434e-06	FALSE	2.21374e-05	FALSE	-3.32476e-05	<0.000000	N/A	FALSE	-0.0314825	FALSE	-0.0313676	FALSE	-0.0313484	FALSE	-0.0314987	FALSE	-0.0313634	0.00193377	12.7393	FALSE	0.00213157	FALSE	0.00220352	FALSE	0.00197158	FALSE
	Sample		1/800	1	<0.000000	N/A	FALSE	-0.000802387	FALSE	-0.000507914	FALSE	-0.000728796	FALSE	-0.00113368	FALSE	-0.00065515	1.10853e-05	487.176	FALSE	-5.53434e-06	FALSE	-5.53434e-06	FALSE	0.000105277	FALSE	-5.53434e-06	FALSE	-3.32476e-05	<0.000000	N/A	FALSE	-0.0380506	FALSE	-0.0379843	FALSE	-0.0378651	FALSE	-0.0380858	FALSE	-0.0380914	0.000545405	39.4713	FALSE	0.000483034	FALSE	0.000871539	FALSE	0.000612009	FALSE
	Sample		1/1000	1	<0.000000	N/A	FALSE	-0.000765619	FALSE	-0.000876033	FALSE	-0.000986446	FALSE	-0.000802442	FALSE	-0.00065515	1.66113e-05	247.344	FALSE	7.75639e-05	FALSE	-5.53434e-06	FALSE	-3.32476e-05	FALSE	2.21374e-05	FALSE	2.21374e-05	<0.000000	N/A	FALSE	-0.0427774	FALSE	-0.0430482	FALSE	-0.0430722	FALSE	-0.0429262	FALSE	-0.0430533	0.000171011	74.3904	FALSE	0.000228486	FALSE	-2.93847e-05	FALSE	0.000306746	FALSE
	Sample		1/2000	1	<0.000000	N/A	FALSE	-0.00113368	FALSE	-0.000691973	FALSE	-0.000544737	FALSE	-0.000544737	FALSE	-0.000618382	<0.000000	N/A	FALSE	2.21374e-05	FALSE	-3.32476e-05	FALSE	-3.32476e-05	FALSE	2.21374e-05	FALSE	-5.53434e-06	0.133866	0.625302	FALSE	0.133193	FALSE	0.132864	FALSE	0.134169	FALSE	0.134159	FALSE	0.134946	<0.000000	N/A	FALSE	-0.000760469	FALSE	-0.000649546	FALSE	-0.000584273	FALSE
	Sample		Bobrek 1/10	1	<0.000000	N/A	FALSE	-0.000802387	FALSE	-0.000986446	FALSE	-0.00128092	FALSE	-0.000176673	FALSE	-0.000802387	<0.000000	N/A	FALSE	-5.53434e-06	FALSE	2.21374e-05	FALSE	-3.32476e-05	FALSE	-5.53434e-06	FALSE	2.21374e-05	0.6879	1.70635	FALSE	0.671447	FALSE	0.685921	FALSE	0.68367	FALSE	0.698272	FALSE	0.70019	0.105391	0.871847	FALSE	0.103908	FALSE	0.105747	FALSE	0.105904	FALSE
	Sample		1/20	1	<0.000000	N/A	FALSE	-0.00120733	FALSE	-0.00109686	FALSE	-0.00058156	FALSE	-0.000323909	FALSE	-0.00139133	<0.000000	N/A	FALSE	-3.32476e-05	FALSE	-5.53434e-06	FALSE	-3.32476e-05	FALSE	-3.32476e-05	FALSE	-3.32476e-05	0.326213	1.13073	FALSE	0.320474	FALSE	0.324777	FALSE	0.328092	FALSE	0.327892	FALSE	0.329829	0.0530459	0.777626	FALSE	0.0527178	FALSE	0.0536932	FALSE	0.0527964	FALSE
	Sample		1/50	1	<0.000000	N/A	FALSE	-0.000471146	FALSE	-0.00106004	FALSE	-0.000176673	FALSE	-0.000949679	FALSE	-0.000949623	<0.000000	N/A	FALSE	-3.32476e-05	FALSE	-5.53434e-06	FALSE	4.98506e-05	FALSE	-3.32476e-05	FALSE	-3.32476e-05	0.0855399	2.80819	FALSE	0.0823054	FALSE	0.0865655	FALSE	0.0850203	FALSE	0.0849582	FALSE	0.0888503	0.0204149	1.967	FALSE	0.0200673	FALSE	0.020738	FALSE	0.0205939	FALSE
	Sample		1/100	1	<0.000000	N/A	FALSE	-0.000471146	FALSE	-0.00109686	FALSE	-0.000949679	FALSE	-0.000139795	FALSE	-0.000802387	2.76966e-05	192.403	FALSE	0.000105277	FALSE	2.21374e-05	FALSE	4.98506e-05	FALSE	-5.53434e-06	FALSE	-3.32476e-05	0.0181843	3.88261	FALSE	0.0173539	FALSE	0.0186938	FALSE	0.0174855	FALSE	0.0188291	FALSE	0.0185594	0.00966743	2.04962	FALSE	0.00967357	FALSE	0.00984977	FALSE	0.00939215	FALSE
	Sample		1/200	1	<0.000000	N/A	FALSE	-0.00083921	FALSE	-0.000949623	FALSE	-0.000949623	FALSE	-0.00065515	FALSE	-0.000986501	<0.000000	N/A	FALSE	-3.32476e-05	FALSE	-3.32476e-05	FALSE	2.21374e-05	FALSE	2.21374e-05	FALSE	-5.53434e-06	<0.000000	N/A	FALSE	-0.0168484	FALSE	-0.0161679	FALSE	-0.0167849	FALSE	-0.0168374	FALSE	-0.0163214	0.00457533	4.94305	FALSE	0.00420176	FALSE	0.00457732	FALSE	0.00476338	FALSE
	Sample		1/400	1	<0.000000	N/A	FALSE	-0.000949679	FALSE	-0.00058156	FALSE	-0.000949623	FALSE	-0.000876033	FALSE	-0.000728796	<0.000000	N/A	FALSE	2.21374e-05	FALSE	-3.32476e-05	FALSE	-3.32476e-05	FALSE	2.21374e-05	FALSE	-3.32476e-05	<0.000000	N/A	FALSE	-0.0346608	FALSE	-0.0338877	FALSE	-0.0335692	FALSE	-0.0342318	FALSE	-0.0334172	0.00168698	5.10977	FALSE	0.00161912	FALSE	0.0018084	FALSE	0.00166475	FALSE
	Sample		1/800	1	<0.000000	N/A	FALSE	-0.000618382	FALSE	-0.000986446	FALSE	-0.0003975	FALSE	-0.00109692	FALSE	-0.000434323	<0.000000	N/A	FALSE	-3.32476e-05	FALSE	-5.53434e-06	FALSE	-5.53434e-06	FALSE	-3.32476e-05	FALSE	-3.32476e-05	<0.000000	N/A	FALSE	-0.0327961	FALSE	-0.0331409	FALSE	-0.0336627	FALSE	-0.0325563	FALSE	-0.0327489	0.00024741	70.4953	FALSE	-1.63536e-05	FALSE	0.000205619	FALSE	0.000254602	FALSE
	Sample		1/1000	1	<0.000000	N/A	FALSE	-0.00106009	FALSE	-0.00106009	FALSE	-0.000912856	FALSE	-0.000802387	FALSE	-0.000176673	<0.000000	N/A	FALSE	-5.53434e-06	FALSE	-3.32476e-05	FALSE	2.21374e-05	FALSE	-5.53434e-06	FALSE	-5.53434e-06	<0.000000	N/A	FALSE	-0.0438771	FALSE	-0.0436767	FALSE	-0.043586	FALSE	-0.0435655	FALSE	-0.044482	0.00023825	36.2497	FALSE	0.000280752	FALSE	0.000287231	FALSE	0.000241468	FALSE
	Sample		1/2000	1	<0.000000	N/A	FALSE	-0.00117045	FALSE	-0.0009128	FALSE	-0.000691973	FALSE	-0.000986446	FALSE	-0.000655205	<0.000000	N/A	FALSE	-5.53434e-06	FALSE	-5.53434e-06	FALSE	4.98506e-05	FALSE	-5.53434e-06	FALSE	-3.32476e-05	<0.000000	N/A	FALSE	-0.0478183	FALSE	-0.0477275	FALSE	-0.0482672	FALSE	-0.0478351	FALSE	-0.0482036	<0.000000	N/A	FALSE	-0.00041783	FALSE	-0.000342761	FALSE	-0.000388406	FALSE
[truncated: 291 more columns]
