# Supplementary material for: Dataset of the analyzing trace elements and minerals via ICP-MS: Method validation for the mammalian tissue and serum samples
Source: Data Brief. 2020 Feb 3;29:105218. doi: 10.1016/j.dib.2020.105218 (PMC7016227; doi:10.1016/j.dib.2020.105218)
Supplement: Multimedia component 4 [file mmc4.xlsx]

## Sheet: Brain 
	Li
	1/10		1/20		1/50		1/100		1/200		1/400		1/800		1/1000		1/2000
	0.00373594		0.0107693		0.00485232		0.00202424		0.00161498		0.00124283		0.00202424		0.000833518		0.00224759
	0.00336385		0.010546		0.00369877		0.00187544		0.00124283		0.00157775		0.00128		0.00168937		0.00146613
	0.00354998		0.00909459		0.00302899		0.00139168		0.000721897		0.00209869		0.00161492		0.00128006		0.000982365
	0.00403364		0.00738277		0.00261962		0.00202424		0.0017266		0.00154053		0.00176377		0.00113121		0.00154053
	0.00384768		0.00615471		0.00235915		0.00206152		0.00113116		0.00124283		0.00105676		0.000833574		0.000907914
	0.000178753		0.00103056		0.00116084		0.000968533		0.00154543		0.00237863		0.00774827		0.00398813		0.021508
	0.00016095		0.00100919		0.000884874		0.000897342		0.00118931		0.00301962		0.00489953		0.00808312		0.01403
	0.000169856		0.000870295		0.000724639		0.000665875		0.000690811		0.00401662		0.00618152		0.00612468		0.00940062
	0.000192997		0.000706485		0.000626704		0.000968533		0.00165225		0.00294837		0.00675126		0.0054125		0.0147419
	0.000184099		0.000588968		0.000564391		0.000986371		0.00108245		0.00237863		0.00404502		0.00398839		0.00868817
Mean	0.000177331		0.0008411		0.00079229		0.000897331		0.00123205		0.00294837		0.00592512		0.00551936		0.0136737
	Be
	1/10		1/20		1/50		1/100		1/200		1/400		1/800		1/1000		1/2000
	Na
	1/10		1/20		1/50		1/100		1/200		1/400		1/800		1/1000		1/2000
	2.42584		1.29935		0.587839		0.302894		0.159664		0.105061		0.0670812		0.319158		0.056207
	2.43812		1.30817		0.593446		0.304726		0.159128		0.105341		0.0675816		0.323405		0.0524323
	2.47197		1.33168		0.590952		0.310163		0.158953		0.106788		0.0677619		0.323381		0.0545704
	2.48732		1.28346		0.593454		0.305503		0.17713		0.106469		0.0655697		0.325948		0.0537105
	2.50175		1.31859		0.597237		0.311451		0.180817		0.10548		0.0677642		0.333395		0.0531495
	0.116069		0.12434		0.140631		0.144925		0.152788		0.201075		0.25677		1.52707		0.537866
	0.116656		0.125184		0.141973		0.145802		0.152276		0.20161		0.258685		1.54739		0.501745
	0.118276		0.127433		0.141376		0.148403		0.152108		0.204379		0.259376		1.54728		0.522204
	0.11901		0.122819		0.141975		0.146173		0.169503		0.203768		0.250985		1.55956		0.513976
	0.119701		0.126181		0.14288		0.14902		0.173031		0.201875		0.259385		1.59519		0.508608
Mean	0.117943		0.125191		0.141767		0.146865		0.159941		0.202541		0.25704		1.5553		0.51688
	Mg
	1/10		1/20		1/50		1/100		1/200		1/400		1/800		1/1000		1/2000
	0.300173		0.163206		0.0700948		0.035873		0.0197399		0.0125823		0.00803159		0.00979961		0.00521289
	0.3024		0.166812		0.0704092		0.0353195		0.0203166		0.0121495		0.00769653		0.00941027		0.00545066
	0.306962		0.164437		0.0688783		0.03574		0.0203847		0.011714		0.00786677		0.00932645		0.00522375
	0.309683		0.161002		0.0690205		0.0354881		0.0196943		0.0122875		0.00760459		0.0101106		0.00546418
	0.310941		0.165504		0.0677194		0.0361312		0.0200323		0.0120334		0.0079829		0.00941023		0.00517784
	0.0143623		0.0156178		0.0167691		0.0171641		0.0188899		0.0240809		0.0307429		0.0468881		0.0498841
	0.0144689		0.0159629		0.0168443		0.0168993		0.0194417		0.0232525		0.0294604		0.0450252		0.0521594
	0.0146872		0.0157356		0.0164781		0.0171005		0.0195069		0.0224192		0.030112		0.0446242		0.049988
	0.0148174		0.0154069		0.0165121		0.0169799		0.0188462		0.0235167		0.0291085		0.0483758		0.0522888
	0.0148776		0.0158377		0.0162008		0.0172877		0.0191697		0.0230304		0.0305565		0.045025		0.0495487
Mean	0.0146427		0.0157122		0.0165609		0.0170863		0.0191709		0.02326		0.0299961		0.0459877		0.0507738
	K
	1/10		1/20		1/50		1/100		1/200		1/400		1/800		1/1000		1/2000
	7.22249		3.74353		1.55369		0.78909		0.404186		0.210756		0.113636		0.0998072		0.0562898
	7.26184		3.77257		1.54889		0.794051		0.413378		0.211061		0.1124		0.0990969		0.0568045
	7.36818		3.78609		1.56034		0.806503		0.41479		0.212191		0.11384		0.0993687		0.0552504
	7.41491		3.73354		1.56576		0.800153		0.418435		0.214596		0.113691		0.100014		0.0550145
	7.45102		3.79947		1.56517		0.804725		0.416758		0.212934		0.114574		0.0992954		0.0568719
	0.345574		0.358232		0.371696		0.377555		0.386781		0.403362		0.434969		0.477546		0.538659
	0.347456		0.361011		0.370548		0.379929		0.395577		0.403945		0.430241		0.474148		0.543583
	0.352544		0.362306		0.373287		0.385887		0.396928		0.406108		0.435752		0.475448		0.528712
	0.35478		0.357277		0.374585		0.382848		0.400416		0.410711		0.435181		0.478534		0.526455
	0.356508		0.363586		0.374442		0.385036		0.398811		0.407528		0.43856		0.475098		0.544228
Mean	0.351373		0.360482		0.372912		0.382251		0.395703		0.406331		0.434941		0.476155		0.536327
	Ca
	1/10		1/20		1/50		1/100		1/200		1/400		1/800		1/1000		1/2000
	0.0474451		0.0417518		0.0294492		0.0188686		0.0157884		0.0120545		0.00794222		0.0191058		0.00737373
	0.0477113		0.0418375		0.0309478		0.0176459		0.0160161		0.0127272		0.00777156		0.0187266		0.00786638
	0.0497804		0.0401488		0.0309188		0.0188404		0.0164328		0.013372		0.00921193		0.0189824		0.00803701
	0.0489635		0.0382708		0.0298008		0.0183285		0.01758		0.013277		0.00902238		0.0192766		0.00854847
	0.0504065		0.0368562		0.030161		0.019637		0.0155516		0.0129453		0.00931623		0.0191156		0.00841586
	0.0022701		0.00399538		0.00704527		0.00902805		0.0151085		0.0230708		0.0304008		0.0914154		0.070562
	0.00228284		0.00400359		0.00740379		0.00844301		0.0153264		0.0243584		0.0297476		0.0896011		0.0752763
	0.00238184		0.00384199		0.00739684		0.00901455		0.0157252		0.0255923		0.035261		0.0908247		0.0769091
	0.00234275		0.00366228		0.00712938		0.00876961		0.0168229		0.0254105		0.0345354		0.0922324		0.0818035
	0.0024118		0.00352691		0.00721555		0.00939569		0.0148819		0.0247756		0.0356602		0.0914623		0.0805345
Mean	0.00233787		0.00380603		0.00723816		0.00893018		0.015573		0.0246415		0.033121		0.0911072		0.0770171
	V
	1/10		1/20		1/50		1/100		1/200		1/400		1/800		1/1000		1/2000
	Mn
	1/10		1/20		1/50		1/100		1/200		1/400		1/800		1/1000		1/2000
	0.000863617		0.00750404
	0.000923536		0.00751564
	0.000933076		0.00612517
	0.000888822		0.00514512
	0.000932412		0.00396997
	4.13214e-05		0.00071809
	4.41883e-05		0.0007192
	4.46448e-05		0.000586141
	4.25274e-05		0.000492356
	4.4613e-05		0.000379902
Mean	4.3459e-05		0.000579138
	Fe
	1/10		1/20		1/50		1/100		1/200		1/400		1/800		1/1000		1/2000
	0.0566388		0.0284222		0.00600437
	0.0566597		0.0290764		0.00528931
	0.0572571		0.0282467		0.004934
	0.0574506		0.026746		0.00501769
	0.0586892		0.0267615		0.00497533
	0.00270999		0.00271983		0.00143645
	0.00271099		0.00278243		0.00126539
	0.00273957		0.00270303		0.00118038
	0.00274883		0.00255942		0.0012004
	0.00280809		0.0025609		0.00119027
Mean	0.0027435		0.00266512		0.00125458
	Co
	1/10		1/20		1/50		1/100		1/200		1/400		1/800		1/1000		1/2000
	Ni
	1/10		1/20		1/50		1/100		1/200		1/400		1/800		1/1000		1/2000
	Cu		Data is not correlated
	1/10		1/20		1/50		1/100		1/200		1/400		1/800		1/1000		1/2000
	0.0748289		0.0855994		0.0810308		0.0786617		0.079142		0.0809577		0.0816068		0.0805858		0.079991
	0.0753453		0.0861703		0.0814758		0.0795814		0.0805707		0.0803132		0.0808557		0.0804374		0.0805879
	0.0762323		0.0854493		0.0820757		0.0804186		0.080489		0.0813204		0.0808128		0.0811186		0.0809115
	0.0754111		0.0829833		0.0803559		0.0804864		0.080709		0.0817506		0.0801867		0.0820793		0.080806
	0.0766495		0.0828675		0.0804251		0.0814638		0.0807338		0.0800956		0.0809906		0.0818351		0.0821897
	0.00358033		0.00819133		0.0193854		0.0376372		0.075734		0.154943		0.312371		0.385578		0.765464
	0.00360504		0.00824596		0.0194918		0.0380772		0.0771011		0.153709		0.309495		0.384868		0.771176
	0.00364748		0.00817696		0.0196353		0.0384778		0.077023		0.155637		0.309331		0.388127		0.774273
	0.00360819		0.00794098		0.0192239		0.0385102		0.0772335		0.156461		0.306935		0.392724		0.773263
	0.00366744		0.00792991		0.0192404		0.0389779		0.0772572		0.153293		0.310012		0.391555		0.786504
Mean	0.00362169		0.00809703		0.0193954		0.0383361		0.0768698		0.154809		0.309629		0.38857		0.774136
	Zn		Data is not correlated
	1/10		1/20		1/50		1/100		1/200		1/400		1/800		1/1000		1/2000
	0.0529226		0.0540692		0.0461144		0.0407515		0.0400283		0.0406044		0.0402649		0.0447509		0.0391809
	0.0531088		0.053374		0.0456602		0.0412033		0.0406554		0.0408486		0.0396709		0.0443761		0.0394157
	0.0535215		0.0527806		0.0454177		0.0422458		0.0406356		0.0409288		0.0402331		0.0458607		0.0397777
	0.0534448		0.0509849		0.0447172		0.0416776		0.0409266		0.0422505		0.0399115		0.045104		0.0394354
	0.0548527		0.0512142		0.0446801		0.0420241		0.0408996		0.0413263		0.0401702		0.0455684		0.0398907
	0.00253218		0.00517409		0.0110322		0.0194983		0.0383046		0.0777117		0.154124		0.214119		0.374937
	0.00254109		0.00510756		0.0109235		0.0197145		0.0389047		0.0781791		0.15185		0.212326		0.377183
	0.00256084		0.00505077		0.0108655		0.0202133		0.0388858		0.0783326		0.154002		0.219429		0.380647
	0.00255717		0.00487894		0.0106979		0.0199414		0.0391642		0.0808621		0.152771		0.215808		0.377372
	0.00262453		0.00490088		0.010689		0.0201072		0.0391384		0.0790933		0.153762		0.218031		0.381729
Mean	0.00256316		0.00502245		0.0108416		0.019895		0.0388795		0.0788358		0.153302		0.215943		0.378374
	Ga
	1/10		1/20		1/50		1/100		1/200		1/400		1/800		1/1000		1/2000
	As
	1/10		1/20		1/50		1/100		1/200		1/400		1/800		1/1000		1/2000
	0.00205956
	0.00216196
	0.00204557
	0.00210145
	0.00213091
	9.85435e-05
	0.000103443
	9.7874e-05
	0.000100548
	0.000101957
Mean	0.000100473
	Se
	1/10		1/20		1/50		1/100		1/200		1/400		1/800		1/1000		1/2000
	Rb
	1/10		1/20		1/50		1/100		1/200		1/400		1/800		1/1000		1/2000
	0.00633187		0.0104429		0.00383124		0.00085016		0.000462223		0.000310159		0.0007798		0.000192819		0.000145544
	0.00634996		0.0104838		0.00296784		0.000820876		0.00044692		0.000316963		0.000323767		0.000219346		0.000131597
	0.00648748		0.00912598		0.00245416		0.000813396		0.000509174		0.000301653		0.00028023		0.000182956		0.000130921
	0.00634424		0.00789709		0.00199798		0.000769827		0.000473456		0.000275806		0.000281927		0.000210844		0.000132959
	0.00642398		0.00708115		0.00167901		0.000785836		0.000458142		0.000329213		0.00025574		0.000199623		0.000137384
	0.00030296		0.00099932		0.000916566		0.000406775		0.000442319		0.000593605		0.00298488		0.000922579		0.00139277
	0.000303826		0.00100323		0.00071001		0.000392764		0.000427674		0.000606627		0.0012393		0.0010495		0.0012593
	0.000310406		0.0008733		0.000587119		0.000389185		0.000487247		0.000577327		0.00107265		0.000875385		0.00125283
	0.000303552		0.000755702		0.000477987		0.000368338		0.000453068		0.000527858		0.00107915		0.00100882		0.00127234
	0.000307368		0.000677622		0.000401678		0.000375998		0.000438414		0.000630073		0.000978911		0.000955135		0.00131468
Mean	0.000305622		0.000861835		0.000618672		0.000386612		0.000449744		0.000587098		0.00147098		0.000962285		0.00129838
	Sr
	1/10		1/20		1/50		1/100		1/200		1/400		1/800		1/1000		1/2000
	0.000503383		0.00742767		0.00273635		0.000393645		0.000395179		0.000373996		0.000860696		0.000451311		0.000358431
	0.000454129		0.00743209		0.00194841		0.000417119		0.000393645		0.00037935		0.000442645		0.000448515		0.000345926
	0.000485519		0.00611965		0.00134578		0.000403598		0.000386501		0.000384199		0.000452592		0.000441872		0.000348983
	0.000465105		0.00504432		0.000988529		0.000431416		0.000387006		0.000388798		0.000432431		0.000473265		0.0003449
	0.000480671		0.00408297		0.000650423		0.000407174		0.000389821		0.000403604		0.000417629		0.000455152		0.000345922
	2.40853e-05		0.000710782		0.00065463		0.000188347		0.000378161		0.000715782		0.00329453		0.00215938		0.00342996
	2.17287e-05		0.000711205		0.000466126		0.000199579		0.000376694		0.000726028		0.00169433		0.002146		0.00331029
	2.32306e-05		0.000585613		0.000321957		0.000193109		0.000369858		0.000735308		0.00173241		0.00211422		0.00333955
	2.22538e-05		0.00048271		0.00023649		0.000206419		0.000370341		0.000744111		0.00165524		0.00226443		0.00330048
	2.29986e-05		0.000390715		0.000155604		0.00019482		0.000373034		0.000772449		0.00159858		0.00217776		0.00331025
Mean	2.28594e-05		0.000576205		0.000366961		0.000196455		0.000373618		0.000738736		0.00199502		0.00217236		0.00333811
	Ag
	1/10		1/20		1/50		1/100		1/200		1/400		1/800		1/1000		1/2000
	Cd
	1/10		1/20		1/50		1/100		1/200		1/400		1/800		1/1000		1/2000
	Cs		Data is not correlated
	1/10		1/20		1/50		1/100		1/200		1/400		1/800		1/1000		1/2000
	0.000485905		0.00735701		0.00250068		0.000143788		0.000130592		0.000120518		0.000628631		9.76158e-05		9.2101e-05
	0.000451809		0.00738917		0.00172163		0.000137188		0.000109248		0.000118839		0.000185403		0.000101931		8.35859e-05
	0.000419636		0.00607567		0.00109745		0.00013683		0.000119201		0.000112965		0.000181566		9.41399e-05		9.354e-05
	0.000417833		0.00496896		0.000735198		0.000142466		0.000118841		0.000115483		0.000174488		9.83359e-05		7.44747e-05
	0.000383268		0.00392848		0.000384599		0.00013731		0.000119562		0.000104332		0.000151222		9.91731e-05		8.55047e-05
	2.3249e-05		0.00070402		0.000598248		6.87979e-05		0.000124969		0.000230657		0.00240624		0.000467061		0.0088135
	2.16177e-05		0.000707098		0.000411874		6.56402e-05		0.000104544		0.000227443		0.000709675		0.000487707		0.00799865
	2.00783e-05		0.000581404		0.000262549		6.54691e-05		0.000114068		0.000216201		0.000694989		0.00045043		0.0089512
	1.9992e-05		0.000475498		0.000175885		6.81655e-05		0.000113723		0.00022102		0.000667898		0.000470507		0.00712676
	1.83382e-05		0.000375931		9.20093e-05		6.56985e-05		0.000114414		0.000199679		0.00057884		0.000474512		0.00818227
Mean	2.0655e-05		0.00056879		0.000308113		6.67543e-05		0.000114344		0.000219		0.00101153		0.000470043		0.00821447
	Ba
	1/10		1/20		1/50		1/100		1/200		1/400		1/800		1/1000		1/2000
	0.000166263
	0.000147655
	0.000184123
	0.000165517
	0.000180403
	7.95515e-06
	7.06484e-06
	8.80973e-06
	7.91947e-06
	8.63173e-06
Mean	8.07618e-06
	Tı
	1/10		1/20		1/50		1/100		1/200		1/400		1/800		1/1000		1/2000
							0.000103333		6.41762e-05		4.01012e-05
							9.67933e-05		5.9307e-05		4.20362e-05
							8.50544e-05		5.57067e-05		3.75667e-05
							9.29918e-05		5.36384e-05		3.10979e-05
							8.03171e-05		5.13711e-05		3.06315e-05
							4.94417e-05		6.14126e-05		7.67487e-05
							4.63126e-05		5.67531e-05		8.0452e-05
							4.06959e-05		5.33078e-05		7.18981e-05
							4.44937e-05		5.13287e-05		5.95174e-05
							3.84292e-05		4.91589e-05		5.86249e-05
Mean							4.38746e-05		5.43922e-05		6.94482e-05
	Pb		Data is not correlated
	1/10		1/20		1/50		1/100		1/200		1/400		1/800		1/1000		1/2000
	0.00481345		0.0120803		0.0070868		0.00467022		0.00466545		0.00456202		0.00512271		0.00446406		0.004471
	0.00478055		0.0120627		0.00631605		0.00466257		0.00465662		0.00455272		0.00467268		0.00450518		0.00443283
	0.00480232		0.0107547		0.0057146		0.00470496		0.00469808		0.00461276		0.00464423		0.00451762		0.00449947
	0.00472469		0.00943794		0.00536942		0.00472289		0.00469049		0.00466286		0.00461351		0.00458743		0.00442306
	0.00474974		0.00856077		0.0049903		0.00471014		0.00465188		0.00464371		0.00462626		0.00460376		0.0044888
	0.000230309		0.00115601		0.00169541		0.00223456		0.00446455		0.00873114		0.0196085		0.0213591		0.0427847
	0.000228735		0.00115433		0.00151102		0.0022309		0.0044561		0.00871334		0.0178858		0.0215559		0.0424195
	0.000229776		0.00102916		0.00136713		0.00225118		0.00449577		0.00882825		0.0177769		0.0216154		0.0430571
	0.000226062		0.000903152		0.00128455		0.00225976		0.00448851		0.00892413		0.0176594		0.0219494		0.042326
	0.00022726		0.000819213		0.00119385		0.00225365		0.00445156		0.00888749		0.0177082		0.0220276		0.042955
Mean	0.000228428		0.00101237		0.00141039		0.00224601		0.0044713		0.00881687		0.0181278		0.0217015		0.0427084
	U
	1/10		1/20		1/50		1/100		1/200		1/400		1/800		1/1000		1/2000
	0.000899676
	0.000832916
	0.000751987
	0.000730128
	0.000688984
	4.30467e-05
	3.98525e-05
	3.59802e-05
	3.49344e-05
	3.29657e-05
Mean	3.73559e-05
	Al
	1/10		1/20		1/50		1/100		1/200		1/400		1/800		1/1000		1/2000
	Cr
	1/10		1/20		1/50		1/100		1/200		1/400		1/800		1/1000		1/2000

## Sheet: Testis
	Li
	1/10		1/20		1/50		1/100		1/200		1/400		1/800		1/1000		1/2000
Mean
	Be
	1/10		1/20		1/50		1/100		1/200		1/400		1/800		1/1000		1/2000
	Na
	1/10		1/20		1/50		1/100		1/200		1/400		1/800		1/1000		1/2000
	2.62529		1.29602		0.559309		0.294494		0.149765		0.0893223		0.0561196		0.0599558		0.0485753
	2.67018		1.3181		0.563376		0.29539		0.149851		0.091009		0.0569249		0.061886		0.0497744
	2.70847		1.33608		0.564216		0.292686		0.152036		0.093306		0.0573383		0.062377		0.0504116
	2.70697		1.32932		0.571258		0.299105		0.15014		0.090976		0.0578619		0.06249		0.0498443
	2.71002		1.34227		0.566704		0.299368		0.150341		0.0914682		0.0566768		0.0617396		0.0490168
	0.123835		0.122266		0.131913		0.138912		0.141287		0.168533		0.211772		0.28281		0.458258
	0.125952		0.124349		0.132872		0.139335		0.141369		0.171715		0.214811		0.291915		0.46957
	0.127758		0.126045		0.13307		0.138059		0.14343		0.176049		0.216371		0.294231		0.475581
	0.127687		0.125408		0.134731		0.141087		0.141642		0.171653		0.218347		0.294764		0.470229
	0.127831		0.12663		0.133657		0.141212		0.141832		0.172582		0.213875		0.291224		0.462422
Mean	0.126613		0.12494		0.133248		0.139721		0.141912		0.172106		0.215035		0.290989		0.467212
	Mg
	1/10		1/20		1/50		1/100		1/200		1/400		1/800		1/1000		1/2000
	0.224155		0.111531		0.0475757		0.0251954		0.0145298		0.00938864		0.00590463		0.00575868		0.0044645
	0.227011		0.112541		0.048809		0.0254577		0.0146438		0.00882089		0.00575872		0.0063775		0.00440236
	0.231669		0.114089		0.0480758		0.0247803		0.014814		0.00912903		0.00594246		0.00626128		0.00429696
	0.231037		0.114272		0.0486463		0.026024		0.0144678		0.00891831		0.00603431		0.00621005		0.00416469
	0.231803		0.113541		0.0495054		0.025526		0.014722		0.0090697		0.00572084		0.00629382		0.0042943
	0.0105734		0.0105218		0.0112207		0.0118846		0.0137073		0.0177144		0.0222816		0.0271636		0.0421179
	0.0107081		0.0106171		0.0115115		0.0120083		0.0138149		0.0166432		0.021731		0.0300825		0.0415317
	0.0109278		0.0107631		0.0113386		0.0116888		0.0139754		0.0172246		0.0224244		0.0295344		0.0405373
	0.010898		0.0107804		0.0114732		0.0122755		0.0136489		0.016827		0.022771		0.0292927		0.0392895
	0.0109341		0.0107114		0.0116758		0.0120406		0.0138886		0.0171126		0.0215881		0.0296878		0.0405122
Mean	0.0108083		0.0106788		0.011444		0.0119796		0.013807		0.0171044		0.0221592		0.0291522		0.0407977
	K
	1/10		1/20		1/50		1/100		1/200		1/400		1/800		1/1000		1/2000
	5.16506		2.50899		1.03475		0.537178		0.259693		0.140363		0.0787547		0.0682369		0.0443763
	5.2178		2.54198		1.0495		0.542205		0.258985		0.143522		0.0783835		0.0690569		0.044681
	5.25142		2.56161		1.06077		0.534443		0.262604		0.142134		0.0780012		0.0693612		0.0451271
	5.26141		2.58264		1.06382		0.536807		0.262754		0.143989		0.0799323		0.0681384		0.0445964
	5.33044		2.57781		1.07219		0.540915		0.261777		0.140765		0.079411		0.0687934		0.0446115
	0.243635		0.236697		0.244046		0.253386		0.244993		0.264836		0.297188		0.321872		0.418645
	0.246123		0.23981		0.247523		0.255757		0.244325		0.270796		0.295787		0.32574		0.421519
	0.247708		0.241661		0.250183		0.252096		0.24774		0.268178		0.294344		0.327176		0.425727
	0.24818		0.243645		0.2509		0.253211		0.247881		0.271677		0.301631		0.321408		0.42072
	0.251436		0.24319		0.252875		0.255149		0.24696		0.265595		0.299664		0.324497		0.420863
Mean	0.247416		0.241001		0.249105		0.25392		0.24638		0.268216		0.297723		0.324139		0.421495
	Ca
	1/10		1/20		1/50		1/100		1/200		1/400		1/800		1/1000		1/2000
	0.0261026		0.0240926		0.0255334		0.0156176		0.0132958		0.00798957		0.00464521		0.00985602		0.00431373
	0.0272589		0.0259978		0.0270127		0.0154		0.011685		0.00756319		0.00442743		0.00991298		0.00494865
	0.0262825		0.0255143		0.0271549		0.0153714		0.0124146		0.00780006		0.00445587		0.00930653		0.00426645
	0.0277903		0.0263111		0.0265296		0.016433		0.013135		0.00810322		0.00383993		0.0100553		0.00478745
	0.0266048		0.0264058		0.0271264		0.016319		0.0132103		0.00724119		0.0047873		0.0106994		0.00456954
	0.00123125		0.000113644		0.00602202		0.0073668		0.0125432		0.0150747		0.0175291		0.0464906		0.0406955
	0.0012858		0.000122631		0.00637091		0.00726414		0.0110235		0.0142702		0.0167073		0.0467593		0.0466854
	0.00123974		0.00012035		0.00640447		0.00725068		0.0117119		0.0147171		0.0168146		0.0438987		0.0402495
	0.00131087		0.000124109		0.00625698		0.0077514		0.0123915		0.0152891		0.0144903		0.0474306		0.0451647
	0.00125494		0.000124556		0.00639774		0.00769764		0.0124625		0.0136626		0.0180653		0.0504688		0.0431089
Mean	0.00126452		0.000121058		0.00629042		0.00746613		0.0120265		0.0146027		0.0167213		0.0470096		0.0431808
	V
	1/10		1/20		1/50		1/100		1/200		1/400		1/800		1/1000		1/2000
	Mn
	1/10		1/20		1/50		1/100		1/200		1/400		1/800		1/1000		1/2000
	0.000269691
	0.000330605
	0.000281276
	0.000331961
	0.000297932
	1.27213e-05
	1.55946e-05
	1.32677e-05
	1.56585e-05
	1.40534e-05
Mean	1.42591e-05
	Fe
	1/10		1/20		1/50		1/100		1/200		1/400		1/800		1/1000		1/2000
	0.0627625		0.0231525		0.00403488
	0.0640153		0.0233766		0.00416086
	0.0652525		0.0239906		0.00436981
	0.0654431		0.0242765		0.0046086
	0.0655726		0.0241474		0.00458342
	0.0029605		0.0021842		0.000951622
	0.00301959		0.00220534		0.000981336
	0.00307795		0.00226326		0.00103062
	0.00308694		0.00229023		0.00108693
	0.00309305		0.00227806		0.001081
Mean	0.0030476		0.00224422		0.0010263
	Co
	1/10		1/20		1/50		1/100		1/200		1/400		1/800		1/1000		1/2000
	Ni
	1/10		1/20		1/50		1/100		1/200		1/400		1/800		1/1000		1/2000
	Cu		Data is not correlated
	1/10		1/20		1/50		1/100		1/200		1/400		1/800		1/1000		1/2000
	0.0746427		0.0786598		0.0791359		0.0809494		0.080835		0.0802101		0.081084		0.0814335		0.0808394
	0.07576		0.0786554		0.0799432		0.0810457		0.0811138		0.082327		0.0813246		0.0822406		0.081445
	0.0765687		0.0790923		0.0814364		0.0815502		0.082305		0.0818851		0.0816089		0.0824887		0.0813832
	0.0764804		0.0797967		0.0811268		0.0819032		0.0818832		0.0825349		0.0823842		0.0829362		0.0812908
	0.0764852		0.0786366		0.0813818		0.0811105		0.0828387		0.0815848		0.0826076		0.0826015		0.0824345
	0.00352088		0.00742074		0.0186641		0.0381837		0.0762594		0.15134		0.305977		0.38412		0.762635
	0.00357359		0.00742032		0.0188545		0.0382291		0.0765225		0.155334		0.306885		0.387927		0.76835
	0.00361173		0.00746154		0.0192067		0.0384671		0.0776463		0.1545		0.307958		0.389098		0.767766
	0.00360757		0.00752799		0.0191337		0.0386336		0.0772483		0.155726		0.310884		0.391208		0.766894
	0.00360779		0.00741855		0.0191938		0.0382597		0.0781497		0.153934		0.311727		0.38963		0.777684
Mean	0.00358431		0.00744983		0.0190106		0.0383546		0.0771652		0.154167		0.308686		0.388397		0.768666
	Zn		Data is not correlated
	1/10		1/20		1/50		1/100		1/200		1/400		1/800		1/1000		1/2000
	0.0733358		0.05623		0.0469995		0.0422875		0.0412724		0.0395407		0.0398627		0.0411903		0.0397553
	0.0738053		0.056197		0.0470506		0.0432119		0.0409864		0.0404299		0.0402181		0.0416339		0.0402609
	0.0752658		0.0571099		0.0470086		0.0428596		0.0415225		0.040834		0.0401619		0.0418904		0.0401132
	0.0753709		0.0576241		0.0473607		0.0433486		0.0418606		0.0407907		0.0404176		0.042835		0.0393789
	0.075795		0.0571828		0.0474821		0.0430934		0.0417826		0.0406084		0.0404923		0.0421403		0.039493
	0.00345923		0.00530472		0.0110848		0.0199469		0.0389362		0.0746051		0.150425		0.194294		0.37505
	0.00348138		0.00530161		0.0110968		0.020383		0.0386664		0.0762829		0.151766		0.196386		0.37982
	0.00355027		0.00538772		0.0110869		0.0202168		0.0391722		0.0770452		0.151554		0.197596		0.378426
	0.00355523		0.00543624		0.01117		0.0204474		0.0394911		0.0769636		0.152519		0.202052		0.371499
	0.00357524		0.0053946		0.0111986		0.0203271		0.0394176		0.0766195		0.152801		0.198775		0.372575
Mean	0.00352427		0.00536498		0.0111274		0.0202642		0.0391367		0.0763033		0.151813		0.197821		0.375474
	Ga
	1/10		1/20		1/50		1/100		1/200		1/400		1/800		1/1000		1/2000
	As
	1/10		1/20		1/50		1/100		1/200		1/400		1/800		1/1000		1/2000
	0.000405489		0.000196068
	0.000393082		0.000169698
	0.00042876		0.000152633
	0.000507887		0.000168148
	0.000462891		0.000157288
	1.91268e-05		1.8497e-05
	1.85416e-05		1.60092e-05
	2.02245e-05		1.43994e-05
	2.3957e-05		1.5863e-05
	2.18345e-05		1.48385e-05
Mean	2.07369e-05		1.59214e-05
	Se
	1/10		1/20		1/50		1/100		1/200		1/400		1/800		1/1000		1/2000
	0.00186818		0.00083377
	0.00168011		0.000959151
	0.00171146		0.00097483
	0.00188386		0.000959151
	0.00172709		0.00108453
	8.81216e-05		7.86575e-05
	7.92503e-05		9.0486e-05
	8.07294e-05		9.19651e-05
	8.88612e-05		9.0486e-05
	8.14667e-05		0.000102314
Mean	8.36858e-05		9.07818e-05
	Rb
	1/10		1/20		1/50		1/100		1/200		1/400		1/800		1/1000		1/2000
	0.00839898		0.00407538		0.00171994		0.000916178		0.00050713		0.000267645		0.000177174		0.00015201		0.000101335
	0.00848511		0.00417859		0.00172194		0.000873984		0.000487747		0.000298257		0.000164588		0.00016255		0.000105757
	0.00865447		0.00420011		0.0017519		0.000892003		0.000471414		0.000285674		0.00016969		0.000147924		0.000105073
	0.0087794		0.00408326		0.00185482		0.000899501		0.000462561		0.000272747		0.000173431		0.00016289		0.000121397
	0.00855923		0.00422233		0.00177612		0.000883854		0.000486718		0.000287372		0.000173435		0.000149625		9.99737e-05
	0.000396178		0.00038447		0.000405647		0.00043216		0.000478424		0.000504991		0.000668582		0.000717027		0.000955988
	0.000400241		0.000394207		0.000406117		0.000412257		0.000460139		0.000562749		0.000621085		0.000766747		0.000997703
	0.00040823		0.000396237		0.000413185		0.000420756		0.00044473		0.000539008		0.00064034		0.000697754		0.000991256
	0.000414123		0.000385213		0.000437458		0.000424293		0.000436378		0.000514617		0.000654457		0.000768349		0.00114526
	0.000403737		0.000398333		0.000418896		0.000416912		0.000459168		0.000542212		0.000654471		0.000705779		0.000943148
Mean	0.000404502		0.000391692		0.00041626		0.000421275		0.000455768		0.000532715		0.000647787		0.000731131		0.00100667
	Sr		Data is not correlated
	1/10		1/20		1/50		1/100		1/200		1/400		1/800		1/1000		1/2000
	0.000400535		0.000423245		0.00043856		0.000378328		0.000370931		0.000356898		0.000336229		0.000345159		0.000348223
	0.000420183		0.00044341		0.000460508		0.000382928		0.0003398		0.000373233		0.000333164		0.00035103		0.000325001
	0.000425288		0.000421971		0.000444173		0.000400783		0.000384204		0.000363531		0.000347971		0.000389303		0.000340308
	0.000431157		0.000441624		0.000454127		0.000384712		0.000369143		0.000370165		0.000351287		0.000348992		0.000336863
	0.000412774		0.000433967		0.000424007		0.00039109		0.000396447		0.000342609		0.000359956		0.000379095		0.000344391
	1.88932e-05		3.99288e-05		0.000103434		0.000178457		0.000349935		0.000673393		0.00126879		0.00162811		0.00328512
	1.98199e-05		4.18312e-05		0.00010861		0.000180627		0.000320566		0.000704213		0.00125722		0.0016558		0.00306604
	2.00607e-05		3.98086e-05		0.000104758		0.000189048		0.000362457		0.000685908		0.0013131		0.00183634		0.00321045
	2.03376e-05		4.16627e-05		0.000107106		0.000181468		0.000348248		0.000698425		0.00132561		0.00164619		0.00317796
	1.94705e-05		4.09403e-05		0.000100002		0.000184476		0.000374006		0.000646432		0.00135832		0.00178819		0.00324897
Mean	1.97164e-05		4.08343e-05		0.000104782		0.000182815		0.000351042		0.000681674		0.00130461		0.00171092		0.00319771
	Ag
	1/10		1/20		1/50		1/100		1/200		1/400		1/800		1/1000		1/2000
	0.000565723
	0.00058409
	0.000568013
	0.000563852
	0.000615429
	2.6685e-06
	2.75514e-06
	2.67931e-06
	2.65968e-06
	2.90297e-06
Mean	2.73312e-06
	Cd
	1/10		1/20		1/50		1/100		1/200		1/400		1/800		1/1000		1/2000
	Cs		Data is not correlated
	1/10		1/20		1/50		1/100		1/200		1/400		1/800		1/1000		1/2000
	0.000142464		0.00010409		9.31784e-05		7.903e-05		8.34678e-05		7.51941e-05		7.6033e-05		7.65139e-05		7.49534e-05
	0.000148821		0.0001192		9.34173e-05		8.98213e-05		8.44259e-05		7.1235e-05		6.36821e-05		7.74704e-05		6.53623e-05
	0.000153019		0.000101814		8.99419e-05		8.04699e-05		8.35864e-05		7.1596e-05		6.87169e-05		7.38737e-05		6.64395e-05
	0.000150981		0.000116081		0.000100375		8.53848e-05		8.55059e-05		7.74704e-05		7.99887e-05		7.96299e-05		7.03951e-05
	0.0001541		0.000112245		8.6823e-05		8.09484e-05		8.27462e-05		7.08762e-05		7.89101e-05		8.26252e-05		8.09481e-05
	6.72e-06		9.81979e-06		2.1976e-05		3.72783e-05		7.87432e-05		0.000141876		0.000286917		0.000360915		0.000707107
	7.01985e-06		1.12453e-05		2.20324e-05		4.23685e-05		7.96471e-05		0.000134406		0.00024031		0.000365426		0.000616626
	7.2179e-06		9.60512e-06		2.12127e-05		3.79575e-05		7.88551e-05		0.000135087		0.000259309		0.000348461		0.000626788
	7.12175e-06		1.0951e-05		2.36733e-05		4.02758e-05		8.0666e-05		0.000146171		0.000301844		0.000375613		0.000664105
	7.26887e-06		1.05892e-05		2.04771e-05		3.81832e-05		7.80625e-05		0.000133729		0.000297774		0.000389742		0.000763661
Mean	7.06967e-06		1.04421e-05		2.18743e-05		3.92127e-05		7.91948e-05		0.000138253		0.000277231		0.000368031		0.000675657
	Ba
	1/10		1/20		1/50		1/100		1/200		1/400		1/800		1/1000		1/2000
	Tı
	1/10		1/20		1/50		1/100		1/200		1/400		1/800		1/1000		1/2000
	Pb		Data is not correlated
	1/10		1/20		1/50		1/100		1/200		1/400		1/800		1/1000		1/2000
	0.0042418		0.004389		0.0044597		0.0044554		0.00452109		0.00444456		0.00436335		0.00442025		0.00433344
	0.00425914		0.00442195		0.00449086		0.00450062		0.00444345		0.00451263		0.00440789		0.00443757		0.00433206
	0.00426168		0.00447492		0.00454517		0.004584		0.00458353		0.00449405		0.00448261		0.00441405		0.00438508
	0.00424678		0.00442538		0.00455242		0.00455949		0.00447263		0.00446906		0.00448814		0.00449581		0.00437522
	0.00432212		0.00446369		0.00460041		0.00450539		0.00454942		0.00446157		0.00448257		0.00447477		0.00436336
	0.000200085		0.000414057		0.00105182		0.0021016		0.00426518		0.00838596		0.0164655		0.0208502		0.0408816
	0.000200903		0.000417165		0.00105917		0.00212293		0.00419194		0.0085144		0.0166335		0.0209319		0.0408685
	0.000201023		0.000422162		0.00107197		0.00216226		0.00432408		0.00847933		0.0169155		0.020821		0.0413687
	0.00020032		0.000417489		0.00107368		0.0021507		0.00421946		0.00843218		0.0169364		0.0212067		0.0412757
	0.000203874		0.000421103		0.001085		0.00212518		0.00429191		0.00841805		0.0169154		0.0211074		0.0411637
Mean	0.000201241		0.000418395		0.00106833		0.00213254		0.00425851		0.00844598		0.0167733		0.0209834		0.0411116
	U
	1/10		1/20		1/50		1/100		1/200		1/400		1/800		1/1000		1/2000
	Al
	1/10		1/20		1/50		1/100		1/200		1/400		1/800		1/1000		1/2000
	Cr
	1/10		1/20		1/50		1/100		1/200		1/400		1/800		1/1000		1/2000

## Sheet: Lung 
	Li
	1/10		1/20		1/50		1/100		1/200		1/400		1/800		1/1000		1/2000
Mean
	Be
	1/10		1/20		1/50		1/100		1/200		1/400		1/800		1/1000		1/2000
	Na
	1/10		1/20		1/50		1/100		1/200		1/400		1/800		1/1000		1/2000
	1.78499		0.875862		0.378218		0.212779		0.112666		0.0752371		0.0478487		0.0442325		0.0354354
	1.81375		0.888961		0.381881		0.2095		0.112857		0.0747867		0.0484696		0.0441126		0.0359872
	1.81149		0.886269		0.384816		0.212375		0.113849		0.074308		0.0483345		0.0446322		0.0353129
	1.831		0.899186		0.383855		0.214509		0.113766		0.0755134		0.048387		0.0449891		0.0356251
	1.85733		0.890109		0.388955		0.21572		0.115094		0.0768936		0.0487296		0.0445834		0.0350376
	0.20284		0.19906		0.214896		0.241794		0.25606		0.341987		0.434988		0.502642		0.805351
	0.206108		0.202037		0.216978		0.238068		0.256492		0.33994		0.440632		0.50128		0.817891
	0.205852		0.201425		0.218645		0.241335		0.258748		0.337764		0.439405		0.507184		0.802566
	0.208068		0.204361		0.2181		0.24376		0.258559		0.343243		0.439882		0.511239		0.809661
	0.211061		0.202298		0.220997		0.245136		0.261578		0.349516		0.442996		0.50663		0.796309
Mean	0.206786		0.201836		0.217923		0.242019		0.258288		0.34249		0.439581		0.505795		0.806356
	Mg
	1/10		1/20		1/50		1/100		1/200		1/400		1/800		1/1000		1/2000
	0.113275		0.0566427		0.025775		0.0146543		0.0103835		0.00694243		0.00510211		0.00466985		0.00368107
	0.116398		0.0578516		0.0258181		0.0145354		0.00974283		0.00711806		0.00502643		0.00445916		0.00379452
	0.118037		0.0577728		0.0262058		0.0150981		0.0096509		0.0069884		0.0049644		0.00458068		0.00369728
	0.118851		0.0577378		0.0263899		0.0151765		0.00956432		0.0068261		0.00492385		0.00491572		0.00372972
	0.118909		0.0582166		0.0262435		0.0149682		0.0101484		0.00694502		0.00478597		0.00472922		0.00384856
	0.0128722		0.0128733		0.0146449		0.0166527		0.0235989		0.0315565		0.0463828		0.0530665		0.0836606
	0.0132271		0.0131481		0.0146694		0.0165175		0.0221428		0.0323548		0.0456949		0.0506723		0.0862392
	0.0134133		0.0131302		0.0148896		0.0171569		0.0219339		0.0317654		0.045131		0.0520532		0.0840292
	0.0135058		0.0131222		0.0149943		0.017246		0.0217371		0.0310277		0.0447623		0.0558604		0.0847663
	0.0135123		0.013231		0.0149111		0.0170093		0.0230646		0.0315683		0.0435088		0.0537412		0.0874673
Mean	0.0133061		0.013101		0.0148218		0.0169165		0.0224955		0.0316545		0.0450959		0.0530787		0.0852325
	K
	1/10		1/20		1/50		1/100		1/200		1/400		1/800		1/1000		1/2000
	2.47028		1.21177		0.516059		0.252029		0.140391		0.079468		0.0492947		0.0445953		0.0316165
	2.52109		1.22141		0.514928		0.25196		0.140496		0.079507		0.0493264		0.0442527		0.0319876
	2.49714		1.21899		0.512973		0.251874		0.139599		0.079318		0.048816		0.0440584		0.03108
	2.54603		1.23634		0.516027		0.25295		0.139595		0.080213		0.0490153		0.0453552		0.0308548
	2.55476		1.2427		0.521598		0.253104		0.138778		0.0792191		0.0491526		0.0439699		0.031298
	0.280714		0.275401		0.293215		0.286397		0.31907		0.361218		0.448133		0.506765		0.718558
	0.286488		0.277592		0.292573		0.286318		0.319308		0.361395		0.448422		0.502872		0.72699
	0.283766		0.277043		0.291462		0.28622		0.31727		0.360536		0.443782		0.500664		0.706363
	0.289322		0.280986		0.293197		0.287444		0.317261		0.364605		0.445594		0.5154		0.701245
	0.290314		0.282431		0.296363		0.287618		0.315405		0.360087		0.446842		0.499658		0.711317
Mean	0.286121		0.278691		0.293362		0.286799		0.317663		0.361568		0.446555		0.505072		0.712895
	Ca		Data is not correlated
	1/10		1/20		1/50		1/100		1/200		1/400		1/800		1/1000		1/2000 Dilution
	0.021855		0.0172101		0.0224995		0.0160257		0.0163381		0.0119599		0.00653055		0.00751571		0.00350851
	0.0214564		0.0167645		0.0226796		0.0152765		0.0153239		0.0125852		0.00728853		0.00633179		0.00498633
	0.022452		0.0164898		0.0228318		0.0152288		0.0161389		0.0121304		0.00835928		0.00671991		0.00453161
	0.0225564		0.0170677		0.0235525		0.0162623		0.0159966		0.0123768		0.00796109		0.00722207		0.00492946
	0.0219025		0.0172576		0.0229546		0.0157696		0.0169445		0.0121777		0.00708949		0.00665373		0.00542215
	0.00248353		0.00391139		0.0127838		0.0182111		0.0371321		0.0543631		0.0593686		0.0854058		0.0797389
	0.00243823		0.0038101		0.0128862		0.0173596		0.034827		0.0572053		0.0662594		0.0719521		0.113326
	0.00255136		0.00374768		0.0129726		0.0173055		0.0366793		0.0551383		0.0759934		0.0763627		0.102991
	0.00256322		0.00387902		0.0133821		0.0184799		0.036356		0.0562581		0.0723736		0.082069		0.112033
	0.00248892		0.00392219		0.0130424		0.0179201		0.0385103		0.0553534		0.0644499		0.0756106		0.123231
Mean	0.00250505		0.00385408		0.0130134		0.0178552		0.036701		0.0556636		0.067689		0.07828		0.106264
	V
	1/10		1/20		1/50		1/100		1/200		1/400		1/800		1/1000		1/2000
	Mn
	1/10		1/20		1/50		1/100		1/200		1/400		1/800		1/1000		1/2000
	Fe
	1/10		1/20		1/50		1/100		1/200		1/400		1/800		1/1000		1/2000
	0.112161		0.0490521		0.0121845		0.0017222
	0.114458		0.0495212		0.0124476		0.00162579
	0.113746		0.0499597		0.0125219		0.00195926
	0.114921		0.0509678		0.0130552		0.00205199
	0.115797		0.0506977		0.0132069		0.00204919
	0.0127455		0.0111482		0.00692304		0.00195704
	0.0130066		0.0112548		0.00707249		0.00184749
	0.0129257		0.0113545		0.00711473		0.00222643
	0.0130592		0.0115836		0.00741773		0.00233181
	0.0131587		0.0115222		0.00750389		0.00232863
Mean	0.0129792		0.0113727		0.00720638		0.00213828
	Co
	1/10		1/20		1/50		1/100		1/200		1/400		1/800		1/1000		1/2000
	Ni
	1/10		1/20		1/50		1/100		1/200		1/400		1/800		1/1000		1/2000
	Cu		Data is not correlated
	1/10		1/20		1/50		1/100		1/200		1/400		1/800		1/1000		1/2000
	0.0703528		0.0760658		0.0781133		0.0792778		0.0804293		0.0817819		0.0818607		0.0807003		0.0797054
	0.0717205		0.0758802		0.0797943		0.0801634		0.0805152		0.0815899		0.0815539		0.0806355		0.080547
	0.0716797		0.0769184		0.0791322		0.0800205		0.0808146		0.0818226		0.0818263		0.0813018		0.0815727
	0.0718024		0.0761607		0.0789406		0.0803547		0.0817583		0.082488		0.0827478		0.0812756		0.0815378
	0.0729516		0.0774305		0.0795946		0.0806193		0.0813438		0.0829392		0.0822483		0.0827241		0.081911
	0.00799463		0.0172877		0.0443826		0.0900884		0.182794		0.371736		0.744188		0.917048		1.81149
	0.00815006		0.0172455		0.0453377		0.0910948		0.182989		0.370863		0.741399		0.916313		1.83061
	0.00814542		0.0174815		0.0449615		0.0909323		0.18367		0.371921		0.743876		0.923884		1.85393
	0.00815937		0.0173093		0.0448526		0.0913121		0.185814		0.374946		0.752252		0.923586		1.85313
	0.00828995		0.0175978		0.0452242		0.0916129		0.184872		0.376996		0.747712		0.940046		1.86161
Mean	0.00814789		0.0173843		0.0449517		0.0910081		0.184028		0.373292		0.745886		0.924175		1.84215
	Zn		Data is not correlated
	1/10		1/20		1/50		1/100		1/200		1/400		1/800		1/1000		1/2000
	0.0516205		0.0440533		0.0419192		0.0399902		0.0402741		0.0404701		0.039601		0.0399948		0.0389249
	0.0522082		0.0446988		0.0424196		0.0410311		0.0402531		0.0403677		0.0398061		0.0397719		0.039365
	0.0525706		0.0454319		0.0419451		0.0408715		0.0406897		0.0402278		0.0403645		0.0400104		0.039629
	0.0525061		0.0455333		0.0421685		0.0412307		0.0404997		0.0408783		0.0408151		0.0406246		0.0396786
	0.0528397		0.0459874		0.042415		0.040842		0.0409476		0.0409499		0.0404831		0.0403901		0.0402802
	0.00586597		0.0100121		0.0238177		0.0454434		0.045766		0.183955		0.360009		0.454487		0.884656
	0.00593274		0.0101588		0.0241021		0.0466263		0.0457422		0.18349		0.361874		0.451953		0.89466
	0.00597393		0.0103254		0.0238324		0.0464448		0.0462383		0.182854		0.36695		0.454664		0.900659
	0.00596661		0.0103485		0.0239594		0.0468531		0.0460224		0.18581		0.371047		0.461643		0.901787
	0.00600451		0.0104517		0.0240994		0.0464114		0.0465313		0.186136		0.368028		0.458979		0.915459
Mean	0.00594875		0.0102593		0.0239622		0.0463558		0.04606		0.184449		0.365581		0.456345		0.899444
	Ga
	1/10		1/20		1/50		1/100		1/200		1/400		1/800		1/1000		1/2000
	As
	1/10		1/20		1/50		1/100		1/200		1/400		1/800		1/1000		1/2000
	0.000393084
	0.000388424
	0.000335683
	0.000388438
	0.000323272
	4.46686e-05
	4.41391e-05
	3.81458e-05
	4.41407e-05
	3.67354e-05
Mean	4.15659e-05
	Se
	1/10		1/20		1/50		1/100		1/200		1/400		1/800		1/1000		1/2000
	Rb
	1/10		1/20		1/50		1/100		1/200		1/400		1/800		1/1000		1/2000
	0.00380414		0.00187933		0.000756559		0.000448281		0.000230571		0.0001367		0.000109496		7.17489e-05		5.91653e-05
	0.00391515		0.00186708		0.000782768		0.000429906		0.000251659		0.000137044		0.000103374		8.705e-05		6.49461e-05
	0.00383011		0.00190665		0.000801129		0.000424122		0.000244858		0.0001316		9.69145e-05		8.09316e-05		6.66493e-05
	0.00397599		0.00188343		0.000746342		0.000431612		0.000234484		0.000135342		9.31714e-05		0.000103713		6.93674e-05
	0.00397671		0.00191107		0.000821224		0.000407452		0.000246558		0.000167652		9.55524e-05		0.000102352		7.48096e-05
	0.000432289		0.000427121		0.000429863		0.00050941		0.000524026		0.000621365		0.000995418		0.000815328		0.00134467
	0.000444903		0.000424336		0.000444754		0.000488529		0.000571953		0.000622928		0.000939764		0.000989204		0.00147605
	0.00043524		0.000433329		0.000455187		0.000481957		0.000556494		0.000598183		0.000881041		0.000919677		0.00151476
	0.000451817		0.000428052		0.000424058		0.000490469		0.000532918		0.000615193		0.000847013		0.00117855		0.00157653
	0.000451899		0.000434335		0.000466605		0.000463013		0.000560358		0.000762056		0.000868658		0.00116309		0.00170022
Mean	0.00044323		0.000429435		0.000444093		0.000486676		0.00054915		0.000643945		0.000906379		0.00101317		0.00152244
	Sr		Data is not correlated
	1/10		1/20		1/50		1/100		1/200		1/400		1/800		1/1000		1/2000
	0.00380414		0.00187933		0.000756559		0.000448281		0.000230571		0.0001367		0.000109496		7.17489e-05		5.91653e-05
	0.00391515		0.00186708		0.000782768		0.000429906		0.000251659		0.000137044		0.000103374		8.705e-05		6.49461e-05
	0.00383011		0.00190665		0.000801129		0.000424122		0.000244858		0.0001316		9.69145e-05		8.09316e-05		6.66493e-05
	0.00397599		0.00188343		0.000746342		0.000431612		0.000234484		0.000135342		9.31714e-05		0.000103713		6.93674e-05
	0.00397671		0.00191107		0.000821224		0.000407452		0.000246558		0.000167652		9.55524e-05		0.000102352		7.48096e-05
	0.000432289		0.000427121		0.000429863		0.00050941		0.000524026		0.000621365		0.000995418		0.000815328		0.00134467
	0.000444903		0.000424336		0.000444754		0.000488529		0.000571953		0.000622928		0.000939764		0.000989204		0.00147605
	0.00043524		0.000433329		0.000455187		0.000481957		0.000556494		0.000598183		0.000881041		0.000919677		0.00151476
	0.000451817		0.000428052		0.000424058		0.000490469		0.000532918		0.000615193		0.000847013		0.00117855		0.00157653
	0.000451899		0.000434335		0.000466605		0.000463013		0.000560358		0.000762056		0.000868658		0.00116309		0.00170022
Mean	0.00044323		0.000429435		0.000444093		0.000486676		0.00054915		0.000643945		0.000906379		0.00101317		0.00152244
	Ag
	1/10		1/20		1/50		1/100		1/200		1/400		1/800		1/1000		1/2000
	Cd
	1/10		1/20		1/50		1/100		1/200		1/400		1/800		1/1000		1/2000
	Cs		Data is not correlated
	1/10		1/20		1/50		1/100		1/200		1/400		1/800		1/1000		1/2000
	0.000102411		8.07088e-05		7.26758e-05		7.06371e-05		5.93662e-05		6.7881e-05		7.49525e-05		5.57688e-05		6.30824e-05
	9.89343e-05		7.18356e-05		7.61511e-05		6.60805e-05		6.33231e-05		6.6559e-05		6.12853e-05		5.7807e-05		6.29627e-05
	9.30586e-05		7.20747e-05		7.08753e-05		7.19558e-05		6.7279e-05		6.51215e-05		6.52415e-05		7.17153e-05		6.48818e-05
	0.000102054		7.96284e-05		7.77124e-05		6.94397e-05		5.38511e-05		6.57215e-05		6.27245e-05		6.88386e-05		6.45229e-05
	9.40178e-05		8.35848e-05		7.6991e-05		7.2555e-05		5.88857e-05		6.30821e-05		6.03258e-05		6.87181e-05		5.565e-05
	1.16376e-05		1.83429e-05		4.12931e-05		8.02694e-05		0.000134923		0.00030855		0.000681386		0.000633736		0.00143369
	1.12425e-05		1.63263e-05		4.32677e-05		7.50915e-05		0.000143916		0.000302541		0.00055714		0.000656897		0.00143097
	1.05748e-05		1.63806e-05		4.027e-05		8.1768e-05		0.000152907		0.000296007		0.000593105		0.000814947		0.00147459
	1.1597e-05		1.80974e-05		4.41547e-05		7.89088e-05		0.000122389		0.000298734		0.000570223		0.000782257		0.00146643
	1.06838e-05		1.89965e-05		4.37449e-05		8.24488e-05		0.000133831		0.000286737		0.000548416		0.000780888		0.00126477
Mean	1.11472e-05		1.76287e-05		4.25461e-05		7.96973e-05		0.000137593		0.000298514		0.000590054		0.000733745		0.00141409
	Ba
	1/10		1/20		1/50		1/100		1/200		1/400		1/800		1/1000		1/2000
	0.000114165
	0.000105976
	0.000112674
	0.000118633
	9.10927e-05
	1.29733e-05
	1.20427e-05
	1.28038e-05
	1.3481e-05
	1.03514e-05
Mean	1.23304e-05
	Tı
	1/10		1/20		1/50		1/100		1/200		1/400		1/800		1/1000		1/2000
	Pb		Data is not correlated
	1/10		1/20		1/50		1/100		1/200		1/400		1/800		1/1000		1/2000
	0.00391917		0.00418158		0.00437284		0.00434698		0.00437828		0.00440813		0.00438388		0.00430691		0.00427449
	0.00396417		0.00418163		0.0043672		0.00436735		0.00441437		0.00441095		0.00430344		0.00426753		0.00416969
	0.00403176		0.00421727		0.00437649		0.00439531		0.0043777		0.00436602		0.00438167		0.00432226		0.0042563
	0.00405007		0.00425344		0.00435102		0.00444168		0.00447089		0.0044406		0.00442467		0.0044142		0.00427765
	0.00403942		0.00426368		0.00438627		0.00444461		0.00442561		0.00444255		0.00446159		0.00439532		0.00431624
	0.000445361		0.000950359		0.00248457		0.00493975		0.00995063		0.0200369		0.0398535		0.0489421		0.0971475
	0.000450473		0.000950369		0.00248136		0.0049629		0.0100327		0.0200498		0.0391222		0.0484946		0.0947657
	0.000458155		0.000958471		0.00248664		0.00499467		0.00994932		0.0198455		0.0398334		0.0491166		0.0967342
	0.000460236		0.00096669		0.00247217		0.00504736		0.0101611		0.0201846		0.0402243		0.0501613		0.0972194
	0.000459025		0.000969019		0.0024922		0.00505069		0.0100582		0.0201934		0.0405599		0.0499468		0.0980964
Mean	0.00045465		0.000958982		0.00248339		0.00499907		0.0100304		0.020062		0.0399186		0.0493323		0.0967926
	U
	1/10		1/20		1/50		1/100		1/200		1/400		1/800		1/1000		1/2000
	Al
	1/10		1/20		1/50		1/100		1/200		1/400		1/800		1/1000		1/2000
	Cr
	1/10		1/20		1/50		1/100		1/200		1/400		1/800		1/1000		1/2000

## Sheet: Liver
	Li
	1/10		1/20		1/50		1/100		1/200		1/400		1/800		1/1000		1/2000
Mean
	Be
	1/10		1/20		1/50		1/100		1/200		1/400		1/800		1/1000		1/2000
	Na
	1/10		1/20		1/50		1/100		1/200		1/400		1/800		1/1000		1/2000
	0.521664		0.271635		0.140145		0.076138		0.084891		0.0505618		0.0386906		0.0323648		0.0296271
	0.532868		0.274905		0.140454		0.0755941		0.0837127		0.0511323		0.037797		0.0313978		0.0295789
	0.535294		0.278791		0.144147		0.0775552		0.083753		0.050325		0.0382219		0.0326739		0.0347623
	0.541331		0.281978		0.142475		0.0760811		0.0849914		0.0512848		0.0394695		0.0322072		0.0301877
	0.537266		0.284062		0.143661		0.0779638		0.0847496		0.0516139		0.0381754		0.0347336		0.0305077
	0.065208		0.0679088		0.0875909		0.0951725		0.212228		0.252809		0.386906		0.40456		0.740677
	0.0666085		0.0687263		0.0877836		0.0944926		0.209282		0.255661		0.37797		0.392472		0.739474
	0.0669117		0.0696977		0.0900917		0.096944		0.209382		0.251625		0.382219		0.408424		0.869057
	0.0676664		0.0704944		0.0890468		0.0951014		0.212479		0.256424		0.394695		0.402589		0.754694
	0.0671583		0.0710156		0.0897884		0.0974547		0.211874		0.25807		0.381754		0.43417		0.762692
Mean	0.0667106		0.0695685		0.0888603		0.095833		0.211049		0.254918		0.384709		0.408443		0.773319
	Mg
	1/10		1/20		1/50		1/100		1/200		1/400		1/800		1/1000		1/2000
	0.121467		0.0649424		0.0283412		0.0159099		0.010462		0.00743708		0.00513455		0.00424834		0.00397547
	0.124592		0.0655944		0.0287211		0.0162727		0.0107892		0.00726125		0.0052642		0.0044537		0.00392961
	0.125338		0.0650877		0.0291385		0.0159017		0.0110245		0.00750995		0.00522916		0.00478093		0.00394849
	0.125353		0.0653462		0.0288024		0.0161153		0.0108353		0.00758572		0.00514531		0.00444288		0.00394581
	0.1279		0.0662475		0.028759		0.0163128		0.0109516		0.00707747		0.00541279		0.00462121		0.0041943
	0.0151834		0.0162356		0.0177133		0.0198874		0.0261551		0.0371854		0.0513455		0.0531042		0.0993868
	0.015574		0.0163986		0.0179507		0.0203408		0.0269729		0.0363063		0.052642		0.0556713		0.0982401
	0.0156673		0.0162719		0.0182116		0.0198771		0.0275613		0.0375497		0.0522916		0.0597616		0.0987123
	0.0156691		0.0163365		0.0180015		0.0201441		0.0270883		0.0379286		0.0514531		0.0555359		0.0986452
	0.0159875		0.0165619		0.0179744		0.020391		0.0273791		0.0353874		0.0541279		0.0577652		0.104858
Mean	0.0156163		0.0163609		0.0179703		0.0201281		0.0270314		0.0368715		0.052372		0.0563676		0.0999684
	K
	1/10		1/20		1/50		1/100		1/200		1/400		1/800		1/1000		1/2000
	2.10693		1.10148		0.463177		0.228018		0.130545		0.0787209		0.0494885		0.0405247		0.0305036
	2.13243		1.11098		0.467855		0.228808		0.129201		0.0775482		0.0465119		0.0399911		0.029591
	2.15959		1.12668		0.470219		0.230121		0.131279		0.0793576		0.0485215		0.0396786		0.0300626
	2.17797		1.12512		0.475845		0.231385		0.130211		0.0796909		0.0469232		0.039418		0.0306784
	2.21905		1.13194		0.471587		0.230722		0.128732		0.0801037		0.0463482		0.0411052		0.0288026
	0.263366		0.275371		0.289486		0.285023		0.326363		0.393605		0.494885		0.506559		0.762589
	0.266554		0.277745		0.29241		0.28601		0.323003		0.387741		0.465119		0.499889		0.739775
	0.269948		0.28167		0.293887		0.287651		0.328198		0.396788		0.485215		0.495982		0.751565
	0.272246		0.28128		0.297403		0.289231		0.325528		0.398454		0.469232		0.492725		0.76696
	0.277381		0.282985		0.294742		0.288402		0.32183		0.400519		0.463482		0.513816		0.720065
Mean	0.269899		0.27981		0.293585		0.287263		0.324984		0.395421		0.475587		0.501794		0.748191
	Ca		Data is not correlated
	1/10		1/20		1/50		1/100		1/200		1/400		1/800		1/1000		1/2000
	0.013675		0.0156842		0.0128127		0.00976131		0.0153049		0.0142248		0.00856754		0.00435169		0.00356516
	0.013239		0.015428		0.0125758		0.0103961		0.014329		0.0145279		0.00812221		0.00456007		0.00415264
	0.0133905		0.0154947		0.013438		0.00962856		0.0152198		0.0151249		0.0089939		0.00361267		0.00456954
	0.0147933		0.0147459		0.0126421		0.0105101		0.0161391		0.0147081		0.00855815		0.00438004		0.00446991
	0.0140161		0.0155229		0.0128221		0.00936354		0.0149639		0.0139784		0.00918313		0.00485365		0.00404844
	0.00170937		0.00392105		0.00800794		0.0122016		0.0382623		0.0711239		0.0856754		0.0543961		0.0891291
	0.00165488		0.00385701		0.00785988		0.0129951		0.0358224		0.0726397		0.0812221		0.0570009		0.103816
	0.00167382		0.00387366		0.00839876		0.0120357		0.0380496		0.0756244		0.089939		0.0451584		0.114239
	0.00184917		0.00368646		0.00790128		0.0131376		0.0403477		0.0735407		0.0855815		0.0547505		0.111748
	0.00175202		0.00388073		0.00801382		0.0117044		0.0374098		0.0698919		0.0918313		0.0606706		0.101211
Mean	0.00172785		0.00384378		0.00803634		0.0124149		0.0379784		0.0725641		0.0868499		0.0543953		0.104028
	V
	1/10		1/20		1/50		1/100		1/200		1/400		1/800		1/1000		1/2000
	Mn		Data is not correlated
	1/10		1/20		1/50		1/100		1/200		1/400		1/800		1/1000		1/2000
	0.00127125		0.000424856
	0.00125799		0.000438136
	0.00123072		0.00042792
	0.00125527		0.000472841
	0.00123551		0.000413962
	1.58906e-05		5.3107e-06
	1.57249e-05		5.47671e-06
	1.5384e-05		5.349e-06
	1.56908e-05		5.91051e-06
	1.54439e-05		5.17452e-06
Mean	1.56268e-05		5.44429e-06
	Fe		Data is not correlated
	1/10		1/20		1/50		1/100		1/200		1/400		1/800		1/1000		1/2000
	0.0684505		0.0194813		0.00210921
	0.067111		0.0198222		0.0022699
	0.0674311		0.0202011		0.00253448
	0.0665969		0.0204239		0.00262396
	0.0660105		0.0203032		0.00270207
	0.00855632		0.00487033		0.00131825
	0.00838887		0.00495556		0.00141869
	0.00842889		0.00505027		0.00158405
	0.00832461		0.00510598		0.00163997
	0.00825131		0.00507581		0.00168879
Mean	0.00839		0.00501159		0.00152995
	Co
	1/10		1/20		1/50		1/100		1/200		1/400		1/800		1/1000		1/2000
	Ni
	1/10		1/20		1/50		1/100		1/200		1/400		1/800		1/1000		1/2000
	Cu		Data is not correlated
	1/10		1/20		1/50		1/100		1/200		1/400		1/800		1/1000		1/2000
	0.0724384		0.0751204		0.0783389		0.0792999		0.081402		0.0811186		0.081218		0.0810622		0.0806667
	0.0718568		0.0767459		0.0787332		0.0787982		0.081052		0.0811093		0.0820917		0.0810852		0.0801237
	0.0735704		0.0770475		0.0793215		0.0802999		0.081981		0.0824492		0.0813339		0.0813241		0.0806506
	0.0741395		0.077326		0.0798601		0.0808443		0.0820104		0.0812652		0.0823272		0.0815685		0.0809974
	0.0744304		0.0779245		0.0794063		0.080551		0.0821208		0.0825052		0.0826475		0.0825226		0.0819319
	0.00905481		0.0187801		0.0489618		0.0991249		0.203505		0.405593		0.81218		1.01328		2.01667
	0.0089821		0.0191865		0.0492083		0.0984977		0.20263		0.405546		0.820917		1.01357		2.00309
	0.0091963		0.0192619		0.0495759		0.100375		0.204953		0.412246		0.813339		1.01655		2.01626
	0.00926743		0.0193315		0.0499126		0.101055		0.205026		0.406326		0.823272		1.01961		2.02494
	0.0093038		0.0194811		0.049629		0.100689		0.205302		0.412526		0.826475		1.03153		2.0483
Mean	0.00916089		0.0192082		0.0494575		0.0999483		0.204283		0.408448		0.819236		1.01891		2.02185
	Zn		Data is not correlated
	1/10		1/20		1/50		1/100		1/200		1/400		1/800		1/1000		1/2000
	0.0487903		0.0427755		0.0410748		0.0394965		0.0414331		0.0400841		0.0398128		0.0388278		0.0387893
	0.049381		0.0443978		0.0418016		0.0399273		0.0416883		0.0401518		0.0396717		0.040049		0.0394331
	0.0502854		0.0442717		0.0418455		0.0407851		0.0418575		0.0407254		0.0401469		0.0394321		0.0392946
	0.0500953		0.0443534		0.042272		0.0404702		0.0416635		0.0409145		0.0403591		0.0394516		0.0403703
	0.0510229		0.0439495		0.0422964		0.0411684		0.042358		0.0413994		0.0401583		0.0399117		0.039959
	0.00609879		0.0106939		0.0256718		0.0493706		0.103583		0.200421		0.398128		0.485348		0.969733
	0.00617263		0.0110994		0.026126		0.0499092		0.104221		0.200759		0.396717		0.500613		0.985829
	0.00628567		0.0110679		0.0261534		0.0509814		0.104644		0.203627		0.401469		0.492901		0.982365
	0.00626191		0.0110884		0.02642		0.0505877		0.104159		0.204572		0.403591		0.493145		1.00926
	0.00637786		0.0109874		0.0264353		0.0514605		0.105895		0.206997		0.401583		0.498897		0.998976
Mean	0.00623937		0.0109874		0.0261613		0.0504619		0.1045		0.203275		0.400298		0.494181		0.989232
	Ga
	1/10		1/20		1/50		1/100		1/200		1/400		1/800		1/1000		1/2000
	As
	1/10		1/20		1/50		1/100		1/200		1/400		1/800		1/1000		1/2000
	Se
	1/10		1/20		1/50		1/100		1/200		1/400		1/800		1/1000		1/2000
	Rb
	1/10		1/20		1/50		1/100		1/200		1/400		1/800		1/1000		1/2000
	0.00530489		0.00272832		0.00111057		0.000596274		0.000309146		0.000181934		0.000115618		9.4535e-05		6.86866e-05
	0.00544556		0.00278218		0.0011218		0.000572468		0.000314927		0.0001901		0.000124457		0.000104396		7.92283e-05
	0.00544564		0.00276039		0.00115961		0.000603082		0.000313558		0.00016969		9.86121e-05		9.99762e-05		5.10071e-05
	0.00557799		0.00279212		0.00113373		0.000602751		0.000299955		0.000183976		9.5894e-05		8.12722e-05		7.88928e-05
	0.00564569		0.00279925		0.00110682		0.000582666		0.00032207		0.000198941		0.000100994		0.000101336		6.35896e-05
	0.000663111		0.00068208		0.000694107		0.000745343		0.000772865		0.00090967		0.00115618		0.00118169		0.00171716
	0.000680695		0.000695546		0.000701127		0.000715585		0.000787317		0.000950502		0.00124457		0.00130495		0.00198071
	0.000680705		0.000690097		0.000724753		0.000753852		0.000783896		0.000848448		0.000986121		0.0012497		0.00127518
	0.000697249		0.000698029		0.000708578		0.000753438		0.000749887		0.00091988		0.00095894		0.0010159		0.00197232
	0.000705711		0.000699813		0.000691765		0.000728333		0.000805176		0.000994707		0.00100994		0.0012667		0.00158974
Mean	0.000685494		0.000693113		0.000704066		0.00073931		0.000779828		0.000924642		0.00107115		0.00120379		0.00170702
	Sr		Data is not correlated
	1/10		1/20		1/50		1/100		1/200		1/400		1/800		1/1000		1/2000
	0.000355624		0.000376036		0.000397984		0.000365063		0.000388287		0.000391091		0.00038063		0.000340308		0.000325505
	0.000388281		0.00040972		0.000377315		0.000386244		0.000408446		0.000388281		0.00036506		0.000338019		0.000337246
	0.000408191		0.000400285		0.000388796		0.000375527		0.00039492		0.000388793		0.000412015		0.000334697		0.000346942
	0.000419929		0.000403856		0.000385221		0.000385731		0.000378847		0.000376287		0.000331631		0.000345414		0.000371698
	0.000400024		0.000401807		0.000401818		0.000361745		0.000388539		0.00038522		0.000364547		0.000352563		0.000342354
	4.4453e-05		9.40089e-05		0.00024874		0.000456329		0.000970716		0.00195546		0.0038063		0.00425385		0.00813761
	4.85351e-05		0.00010243		0.000235822		0.000482804		0.00102112		0.0019414		0.0036506		0.00422524		0.00843116
	5.10239e-05		0.000100071		0.000242997		0.000469409		0.000987301		0.00194397		0.00412015		0.00418372		0.00867354
	5.24911e-05		0.000100964		0.000240763		0.000482163		0.000947118		0.00188143		0.00331631		0.00431767		0.00929245
	5.00031e-05		0.000100452		0.000251136		0.000452181		0.000971348		0.0019261		0.00364547		0.00440704		0.00855884
Mean	4.93012e-05		9.95852e-05		0.000243892		0.000468577		0.00097952		0.00192967		0.00370777		0.0042775		0.00861872
	Ag
	1/10		1/20		1/50		1/100		1/200		1/400		1/800		1/1000		1/2000
	Cd
	1/10		1/20		1/50		1/100		1/200		1/400		1/800		1/1000		1/2000
	Cs		Data is not correlated
	1/10		1/20		1/50		1/100		1/200		1/400		1/800		1/1000		1/2000
	9.2219e-05		7.56719e-05		6.56002e-05		6.38015e-05		6.06866e-05		6.41621e-05		6.72791e-05		6.12844e-05		6.00863e-05
	7.89108e-05		6.83588e-05		6.15239e-05		7.26751e-05		6.26026e-05		5.91266e-05		6.38026e-05		6.66805e-05		6.16449e-05
	8.27477e-05		7.38735e-05		7.24338e-05		6.20035e-05		6.87183e-05		6.26044e-05		6.87187e-05		6.17644e-05		6.4522e-05
	7.92698e-05		6.4522e-05		6.66791e-05		6.39217e-05		6.63203e-05		6.6081e-05		5.61289e-05		6.4641e-05		6.67999e-05
	8.15483e-05		7.4354e-05		6.58416e-05		5.84077e-05		5.97256e-05		5.60088e-05		6.03247e-05		6.52397e-05		5.75673e-05
	1.15274e-05		1.8918e-05		4.10001e-05		7.97518e-05		0.000151716		0.00032081		0.000672791		0.000766056		0.00150216
	9.86385e-06		1.70897e-05		3.84524e-05		9.08438e-05		0.000156507		0.000295633		0.000638026		0.000833507		0.00154112
	1.03435e-05		1.84684e-05		4.52711e-05		7.75044e-05		0.000171796		0.000313022		0.000687187		0.000772055		0.00161305
	9.90873e-06		1.61305e-05		4.16744e-05		7.99022e-05		0.000165801		0.000330405		0.000561289		0.000808012		0.00167
	1.01935e-05		1.85885e-05		4.1151e-05		7.30096e-05		0.000149314		0.000280044		0.000603247		0.000815497		0.00143918
Mean	1.03674e-05		1.7839e-05		4.15098e-05		8.02024e-05		0.000159027		0.000307983		0.000632508		0.000799025		0.0015531
	Ba
	1/10		1/20		1/50		1/100		1/200		1/400		1/800		1/1000		1/2000
	9.8533e-05
	9.03471e-05
	7.844e-05
	8.6627e-05
	8.6627e-05
	1.23166e-05
	1.12934e-05
	9.805e-06
	1.08284e-05
	1.08284e-05
Mean	1.10144e-05
	Tı
	1/10		1/20		1/50		1/100		1/200		1/400		1/800		1/1000		1/2000
	Pb		Data is not correlated
	1/10		1/20		1/50		1/100		1/200		1/400		1/800		1/1000		1/2000
	0.00388884		0.00402752		0.00414437		0.00422598		0.00422986		0.00427369		0.00425892		0.00423849		0.00415231
	0.00389128		0.00405163		0.00424476		0.00423486		0.00427695		0.00430628		0.00430966		0.00426015		0.00414347
	0.00392728		0.00406283		0.00423889		0.00426495		0.00430685		0.00440538		0.00428317		0.00432473		0.00422092
	0.00395145		0.00409602		0.00432248		0.00434586		0.0043329		0.00437585		0.00428265		0.0042815		0.00417956
	0.00398927		0.00413736		0.00430645		0.0043124		0.00435179		0.0043618		0.00433461		0.00432334		0.0042528
	0.000486105		0.00100688		0.00259023		0.00528248		0.0105747		0.0213685		0.0425892		0.0529811		0.103808
	0.00048641		0.00101291		0.00265297		0.00529357		0.0106924		0.0215314		0.0430966		0.0532519		0.103587
	0.00049091		0.00101571		0.00264931		0.00533119		0.0107671		0.0220269		0.0428317		0.0540591		0.105523
	0.000493931		0.00102401		0.00270155		0.00543233		0.0108323		0.0218793		0.0428265		0.0535188		0.104489
	0.000498659		0.00103434		0.00269153		0.0053905		0.0108795		0.021809		0.0433461		0.0540417		0.10632
Mean	0.000491203		0.00101877		0.00265712		0.00534601		0.0107492		0.021723		0.042938		0.0535705		0.104745
	U
	1/10		1/20		1/50		1/100		1/200		1/400		1/800		1/1000		1/2000
	8.96703e-06
	7.21599e-06
	8.01654e-06
	9.11764e-06
	8.41674e-06
	1.12088e-06
	9.01999e-07
	1.00207e-06
	1.13971e-06
	1.05209e-06
Mean	1.04335e-06
	Al
	1/10		1/20		1/50		1/100		1/200		1/400		1/800		1/1000		1/2000
	Cr
	1/10		1/20		1/50		1/100		1/200		1/400		1/800		1/1000		1/2000

## Sheet: Serum
	Li
	1/10		1/20		1/50		1/100		1/200		1/400		1/800		1/1000		1/2000
Mean
	Be
	1/10		1/20		1/50		1/100		1/200		1/400		1/800		1/1000		1/2000
	Na
	1/10		1/20		1/50		1/100		1/200		1/400		1/800		1/1000		1/2000
	7.27879		3.74621		1.51959		0.815313		0.421546		0.225957		0.11463		0.0956352		0.0606924
	7.30929		3.79309		1.52998		0.809943		0.421117		0.228803		0.115756		0.0956122		0.0619618
	7.49793		3.79731		1.55669		0.819133		0.427255		0.228246		0.119903		0.0967128		0.0612692
	7.50245		3.81964		1.54662		0.811979		0.428482		0.230896		0.116209		0.0985965		0.0615321
	7.57066		3.86218		1.54838		0.822282		0.42785		0.232481		0.115072		0.0986807		0.0609953
	0.36394		0.374621		0.379897		0.407656		0.421546		0.451914		0.458521		0.478176		0.606924
	0.365465		0.379309		0.382495		0.404972		0.421117		0.457607		0.463026		0.478061		0.619618
	0.374896		0.379731		0.389173		0.409566		0.427255		0.456492		0.479611		0.483564		0.612692
	0.375122		0.381964		0.386656		0.405989		0.428482		0.461791		0.464836		0.492983		0.615321
	0.378533		0.386218		0.387095		0.411141		0.42785		0.464962		0.46029		0.493404		0.609953
Mean	0.371591		0.380369		0.385063		0.407865		0.42525		0.458553		0.465257		0.485237		0.612902
	Mg
	1/10		1/20		1/50		1/100		1/200		1/400		1/800		1/1000		1/2000
	0.0620449		0.0341694		0.0160697		0.0110002		0.00713965		0.00549927		0.00434558		0.00395121		0.0034676
	0.0641353		0.0349585		0.0157556		0.0109487		0.00715042		0.00539124		0.00415914		0.00423211		0.00356084
	0.0655654		0.0346629		0.0167786		0.0111654		0.00720179		0.00545333		0.00443748		0.0039242		0.00352975
	0.0644275		0.0346198		0.0157746		0.0111841		0.00713704		0.00568848		0.00418081		0.00399435		0.00367564
	0.0650654		0.0348122		0.0159992		0.0112463		0.0074749		0.00556686		0.00435104		0.00397822		0.00330824
	0.00310225		0.00341694		0.00401742		0.00550011		0.00713965		0.0109985		0.0173823		0.0197561		0.034676
	0.00320677		0.00349585		0.00393889		0.00547437		0.00715042		0.0107825		0.0166366		0.0211606		0.0356084
	0.00327827		0.00346629		0.00419465		0.00558271		0.00720179		0.0109067		0.0177499		0.019621		0.0352975
	0.00322138		0.00346198		0.00394365		0.00559206		0.00713704		0.011377		0.0167233		0.0199718		0.0367564
	0.00325327		0.00348122		0.00399979		0.00562313		0.0074749		0.0111337		0.0174041		0.0198911		0.0330824
Mean	0.00321239		0.00346445		0.00401888		0.00555447		0.00722076		0.0110397		0.0171792		0.0200801		0.0350842
	K
	1/10		1/20		1/50		1/100		1/200		1/400		1/800		1/1000		1/2000
	0.581162		0.292069		0.130531		0.078354		0.0487872		0.0352422		0.0275955		0.0274734		0.0229052
	0.587117		0.297527		0.129102		0.0787205		0.0502898		0.0353629		0.0276587		0.0257466		0.0223188
	0.592889		0.300239		0.131035		0.0788471		0.0497724		0.0353382		0.0285154		0.0269011		0.0229852
	0.597595		0.297139		0.131532		0.0787911		0.0487501		0.0344112		0.027186		0.0275118		0.0224903
	0.601098		0.296861		0.130679		0.0789397		0.049142		0.0337322		0.0276832		0.0263313		0.0232226
	0.0726452		0.0730171		0.081582		0.0979425		0.121968		0.176211		0.275955		0.343417		0.572631
	0.0733896		0.0743819		0.0806888		0.0984006		0.125724		0.176814		0.276587		0.321833		0.557971
	0.0741111		0.0750597		0.081897		0.0985589		0.124431		0.176691		0.285154		0.336263		0.57463
	0.0746994		0.0742848		0.0822076		0.0984889		0.121875		0.172056		0.27186		0.343898		0.562258
	0.0751372		0.0742152		0.0816744		0.0986746		0.122855		0.168661		0.276832		0.329141		0.580566
Mean	0.0739965		0.0741917		0.08161		0.0984131		0.123371		0.174087		0.277278		0.33491		0.569611
	Ca
	1/10		1/20		1/50		1/100		1/200		1/400		1/800		1/1000		1/2000
	0.0518399		0.030559		0.0144806		0.0201956		0.0136278		0.0149544		0.00854854		0.00605682		0.00335704
	0.0511561		0.0292502		0.0151631		0.0209449		0.013751		0.0150966		0.0089466		0.00474953		0.00376423
	0.0517726		0.0298957		0.0160729		0.0207462		0.0139974		0.0162905		0.00828329		0.00460738		0.00331908
	0.0510806		0.0292311		0.0164044		0.0209545		0.0136656		0.0155325		0.00859576		0.00483476		0.00368843
	0.0531586		0.0293739		0.0160916		0.0213903		0.0137792		0.0147839		0.00779982		0.00543165		0.00338529
	0.00647999		0.00763974		0.00905039		0.0252445		0.0340694		0.0747719		0.0854854		0.0757103		0.083926
	0.00639451		0.00731255		0.00947693		0.0261811		0.0343775		0.0754829		0.089466		0.0593692		0.0941057
	0.00647157		0.00747392		0.0100455		0.0259327		0.0349935		0.0814526		0.0828329		0.0575922		0.0829769
	0.00638508		0.00730778		0.0102527		0.0261932		0.0341639		0.0776625		0.0859576		0.0604345		0.0922107
	0.00664483		0.00734347		0.0100573		0.0267379		0.034448		0.0739194		0.0779982		0.0678957		0.0846322
Mean	0.0064752		0.00741549		0.00977657		0.0260579		0.0344105		0.0766578		0.084348		0.0642004		0.0875703
	V
	1/10		1/20		1/50		1/100		1/200		1/400		1/800		1/1000		1/2000
	Mn
	1/10		1/20		1/50		1/100		1/200		1/400		1/800		1/1000		1/2000
	Fe		Data is not correlated
	1/10		1/20		1/50		1/100		1/200		1/400		1/800		1/1000		1/2000
	0.017093		0.00434404
	0.0175713		0.0043453
	0.0177376		0.00445966
	0.0181066		0.00442564
	0.0181843		0.00468896
	0.000854652		0.000434404
	0.000878567		0.00043453
	0.000886879		0.000445966
	0.000905331		0.000442564
	0.000909215		0.000468896
Mean	0.000886929		0.000445272
	Co
	1/10		1/20		1/50		1/100		1/200		1/400		1/800		1/1000		1/2000
	Ni
	1/10		1/20		1/50		1/100		1/200		1/400		1/800		1/1000		1/2000
	Cu		Data is not correlated
	1/10		1/20		1/50		1/100		1/200		1/400		1/800		1/1000		1/2000
	0.0733711		0.0765187		0.0773019		0.078298		0.0795956		0.0806003		0.0818112		0.0800891		0.0813557
	0.0739894		0.0777582		0.0775273		0.0793213		0.0807127		0.0811386		0.0816888		0.0802452		0.0827769
	0.0743084		0.0783908		0.0778514		0.0792339		0.0806267		0.0809581		0.0812919		0.080838		0.0831912
	0.0749969		0.0782859		0.0774491		0.0797532		0.0813003		0.0809618		0.0817847		0.0808316		0.0836685
	0.0747214		0.0788126		0.078584		0.0799855		0.0810311		0.0824664		0.0811237		0.0824812		0.0842259
	0.00366856		0.00765187		0.0193255		0.039149		0.0795956		0.161201		0.327245		0.400446		0.813557
	0.00369947		0.00777582		0.0193818		0.0396607		0.0807127		0.162277		0.326755		0.401226		0.827769
	0.00371542		0.00783908		0.0194629		0.0396169		0.0806267		0.161916		0.325168		0.40419		0.831912
	0.00374985		0.00782859		0.0193623		0.0398766		0.0813003		0.161924		0.327139		0.404158		0.836685
	0.00373607		0.00788126		0.019646		0.0399928		0.0810311		0.164933		0.324495		0.412406		0.842259
Mean	0.00371387		0.00779532		0.0194357		0.0396592		0.0806533		0.16245		0.32616		0.404485		0.830436
	Zn		Data is not correlated
	1/10		1/20		1/50		1/100		1/200		1/400		1/800		1/1000		1/2000
	0.043776		0.0419857		0.0494145		0.0464999		0.0428899		0.041453		0.0406041		0.0414601		0.0406084
	0.0441275		0.0413406		0.0498114		0.0469187		0.0431658		0.0419304		0.0403199		0.041983		0.0405681
	0.0444697		0.0424199		0.0501512		0.0472557		0.0429619		0.0414905		0.0409174		0.041953		0.0412372
	0.044641		0.0419068		0.0499782		0.0472623		0.043262		0.0415158		0.0408683		0.042408		0.0413074
	0.0450582		0.0421647		0.0500462		0.0475308		0.0436474		0.0423538		0.0405943		0.0431924		0.0412336
	0.0021888		0.00419857		0.0123536		0.02325		0.0428899		0.0829061		0.162416		0.207301		0.406084
	0.00220637		0.00413406		0.0124529		0.0234594		0.0431658		0.0838607		0.16128		0.209915		0.405681
	0.00222348		0.00424199		0.0125378		0.0236279		0.0429619		0.082981		0.16367		0.209765		0.412372
	0.00223205		0.00419068		0.0124946		0.0236311		0.043262		0.0830316		0.163473		0.21204		0.413074
	0.00225291		0.00421647		0.0125116		0.0237654		0.0436474		0.0847077		0.162377		0.215962		0.412336
Mean	0.00222072		0.00419636		0.0124701		0.0235467		0.0431854		0.0834974		0.162643		0.210997		0.409909
	Ga
	1/10		1/20		1/50		1/100		1/200		1/400		1/800		1/1000		1/2000
	As
	1/10		1/20		1/50		1/100		1/200		1/400		1/800		1/1000		1/2000
	Se
	1/10		1/20		1/50		1/100		1/200		1/400		1/800		1/1000		1/2000
	0.00114725
	0.00114722
	0.00131966
	0.00119426
	0.00100616
	5.73623e-05
	5.73612e-05
	6.59832e-05
	5.9713e-05
	5.03082e-05
Mean	5.81456e-05
	Rb
	1/10		1/20		1/50		1/100		1/200		1/400		1/800		1/1000		1/2000
	0.000627243		0.00033941		0.000182955		9.92939e-05		8.29703e-05		3.84235e-05		4.4544e-05		4.9646e-05		2.68629e-05
	0.000633024		0.000360505		0.000178533		9.01112e-05		6.66488e-05		5.33855e-05		3.23021e-05		3.74041e-05		3.23031e-05
	0.000665009		0.000337033		0.000151327		9.4534e-05		7.9569e-05		4.65848e-05		3.87652e-05		3.53633e-05		3.80834e-05
	0.000706862		0.000366967		0.000165609		9.0793e-05		6.83485e-05		5.50857e-05		2.82225e-05		3.3323e-05		2.44835e-05
	0.000668419		0.000387209		0.000158128		8.12712e-05		8.39908e-05		3.57029e-05		4.96455e-05		3.36631e-05		2.34615e-05
	3.13622e-05		3.3941e-05		4.57388e-05		4.96469e-05		8.29703e-05		7.6847e-05		0.000178176		0.00024823		0.000268629
	3.16512e-05		3.60505e-05		4.46332e-05		4.50556e-05		6.66488e-05		0.000106771		0.000129208		0.000187021		0.000323031
	3.32505e-05		3.37033e-05		3.78317e-05		4.7267e-05		7.9569e-05		9.31696e-05		0.000155061		0.000176817		0.000380834
	3.53431e-05		3.66967e-05		4.14023e-05		4.53965e-05		6.83485e-05		0.000110171		0.00011289		0.000166615		0.000244835
	3.34209e-05		3.87209e-05		3.95319e-05		4.06356e-05		8.39908e-05		7.14059e-05		0.000198582		0.000168316		0.000234615
Mean	3.30056e-05		3.58225e-05		4.18276e-05		4.56003e-05		7.63055e-05		9.1673e-05		0.000154783		0.0001894		0.000290389
	Sr		Data in not correlated
	1/10		1/20		1/50		1/100		1/200		1/400		1/800		1/1000		1/2000
	0.000475818		0.000403343		0.0003796		0.000408702		0.000384708		0.000372459		0.000358169		0.000343625		0.000329975
	0.000461017		0.000410489		0.000373222		0.000430649		0.000380119		0.000375012		0.00036098		0.000360723		0.000348985
	0.000444678		0.000385477		0.000382674		0.000412781		0.000366342		0.000428602		0.000378078		0.000334441		0.000324489
	0.000458724		0.000412785		0.000375008		0.000407673		0.000399254		0.000382412		0.000367613		0.000359448		0.000347965
	0.000479137		0.00040462		0.000369399		0.000419167		0.000365825		0.000406149		0.000356642		0.000340309		0.00033164
	2.37909e-05		4.03343e-05		9.49e-05		0.000204351		0.000384708		0.000744918		0.00143268		0.00171813		0.00329975
	2.30509e-05		4.10489e-05		9.33055e-05		0.000215324		0.000380119		0.000750023		0.00144392		0.00180362		0.00348985
	2.22339e-05		3.85477e-05		9.56684e-05		0.000206391		0.000366342		0.000857204		0.00151231		0.0016722		0.00324489
	2.29362e-05		4.12785e-05		9.37519e-05		0.000203837		0.000399254		0.000764824		0.00147045		0.00179724		0.00347965
	2.39569e-05		4.0462e-05		9.23498e-05		0.000209583		0.000365825		0.000812298		0.00142657		0.00170155		0.0033164
Mean	2.31938e-05		4.03343e-05		9.39951e-05		0.000207897		0.00037925		0.000785853		0.00145719		0.00173855		0.00336611
	Ag
	1/10		1/20		1/50		1/100		1/200		1/400		1/800		1/1000		1/2000
	Cd
	1/10		1/20		1/50		1/100		1/200		1/400		1/800		1/1000		1/2000
	Cs		Data is not correlated
	1/10		1/20		1/50		1/100		1/200		1/400		1/800		1/1000		1/2000
	6.64404e-05		6.79989e-05		5.04939e-05		5.50539e-05		5.20528e-05		6.57224e-05		4.79767e-05		5.44501e-05		4.33012e-05
	6.35635e-05		7.60341e-05		6.32023e-05		4.98963e-05		5.9006e-05		5.61292e-05		5.2832e-05		5.45691e-05		5.25335e-05
	6.16431e-05		7.01573e-05		5.50496e-05		4.90556e-05		5.42112e-05		4.74956e-05		5.61309e-05		5.589e-05		5.26517e-05
	5.78077e-05		7.25561e-05		5.42115e-05		5.92454e-05		5.81676e-05		5.12126e-05		5.15737e-05		4.7737e-05		5.72087e-05
	6.65615e-05		6.91985e-05		5.87672e-05		5.37314e-05		5.45703e-05		5.12127e-05		5.01338e-05		5.0134e-05		5.51698e-05
	3.32202e-06		6.79989e-06		1.26235e-05		2.75269e-05		5.20528e-05		0.000131445		0.000191907		0.00027225		0.000433012
	3.17817e-06		7.60341e-06		1.58006e-05		2.49482e-05		5.9006e-05		0.000112258		0.000211328		0.000272845		0.000525335
	3.08215e-06		7.01573e-06		1.37624e-05		2.45278e-05		5.42112e-05		9.49913e-05		0.000224523		0.00027945		0.000526517
	2.89038e-06		7.25561e-06		1.35529e-05		2.96227e-05		5.81676e-05		0.000102425		0.000206295		0.000238685		0.000572087
	3.32808e-06		6.91985e-06		1.46918e-05		2.68657e-05		5.45703e-05		0.000102425		0.000200535		0.00025067		0.000551698
Mean	3.16016e-06		7.1189e-06		1.40862e-05		2.66983e-05		5.56016e-05		0.000108709		0.000206918		0.00026278		0.00052173
	Ba
	1/10		1/20		1/50		1/100		1/200		1/400		1/800		1/1000		1/2000
	Tı
	1/10		1/20		1/50		1/100		1/200		1/400		1/800		1/1000		1/2000
	Pb		Data is not correlated
	1/10		1/20		1/50		1/100		1/200		1/400		1/800		1/1000		1/2000
	0.00413734		0.00420001		0.00405301		0.00406767		0.00414009		0.00421234		0.00422933		0.00411931		0.00435344
	0.00419266		0.00425192		0.00405989		0.00411469		0.00415056		0.00417617		0.00419142		0.00417162		0.00445521
	0.00420281		0.00419843		0.00410083		0.0041139		0.00420374		0.00421974		0.0042007		0.00421863		0.00438234
	0.00416487		0.00426013		0.00412414		0.00413359		0.00423823		0.00423687		0.00420993		0.00425023		0.00443497
	0.00422265		0.00428153		0.00409617		0.00414606		0.00424617		0.00428431		0.00421721		0.00428051		0.00445253
	0.000206867		0.000420001		0.00101325		0.00203384		0.00414009		0.00842468		0.0169173		0.0205966		0.0435344
	0.000209633		0.000425192		0.00101497		0.00205735		0.00415056		0.00835234		0.0167657		0.0208581		0.0445521
	0.000210141		0.000419843		0.00102521		0.00205695		0.00420374		0.00843948		0.0168028		0.0210931		0.0438234
	0.000208244		0.000426013		0.00103104		0.00206679		0.00423823		0.00847375		0.0168397		0.0212511		0.0443497
	0.000211133		0.000428153		0.00102404		0.00207303		0.00424617		0.00856862		0.0168688		0.0214026		0.0445253
Mean	0.000209203		0.00042384		0.0010217		0.00205759		0.00419576		0.00845177		0.0168389		0.0210403		0.044157
	U
	1/10		1/20		1/50		1/100		1/200		1/400		1/800		1/1000		1/2000
	Al
	1/10		1/20		1/50		1/100		1/200		1/400		1/800		1/1000		1/2000
	Cr
	1/10		1/20		1/50		1/100		1/200		1/400		1/800		1/1000		1/2000

## Sheet: Spleen
	Li
	1/10		1/20		1/50		1/100		1/200		1/400		1/800		1/1000		1/2000
Mean
	Be
	1/10		1/20		1/50		1/100		1/200		1/400		1/800		1/1000		1/2000
	Na
	1/10		1/20		1/50		1/100		1/200		1/400		1/800		1/1000		1/2000
	0.762484		0.413019		0.210153		0.187499		0.0757911		0.0901347		0.0447257		0.0353712		0.0306268
	0.773277		0.418052		0.213494		0.188925		0.0762384		0.0907702		0.0452142		0.0355115		0.0308412
	0.782717		0.421024		0.215283		0.190256		0.0763822		0.090876		0.0452118		0.0371026		0.0307805
	0.778937		0.411328		0.216077		0.191481		0.077577		0.0913323		0.0455255		0.0363848		0.0315069
	0.786887		0.426751		0.217697		0.191709		0.0763063		0.0922645		0.045146		0.0365983		0.0305434
	0.0953106		0.103255		0.131345		0.234373		0.189478	0	0.450674		0.447257		0.44214		0.76567
	0.0966596		0.104513		0.133434		0.236157		0.190596	0	0.453851		0.452142		0.443894		0.77103
	0.0978397		0.105256		0.134552		0.23782		0.190955	0	0.45438		0.452118		0.463783		0.769513
	0.0973671		0.102832		0.135048		0.239352		0.193943	0	0.456662		0.455255		0.45481		0.787672
	0.0983609		0.106688		0.136061		0.239636		0.190766	0	0.461322		0.45146		0.457479		0.763584
Mean	0.0971076		0.104509		0.134088		0.237467		0.191148		0.455378		0.451646		0.452421		0.771494
	Mg
	1/10		1/20		1/50		1/100		1/200		1/400		1/800		1/1000		1/2000
	0.134222		0.0705992		0.0320424		0.0225158		0.0121334		0.00785325		0.00541551		0.00499399		0.00412135
	0.135959		0.0710008		0.0312829		0.0231878		0.0124526		0.00780725		0.00529657		0.00480757		0.00429694
	0.13766		0.0698682		0.0328047		0.0237321		0.0121441		0.00766397		0.0054264		0.0052805		0.00397277
	0.138316		0.0705346		0.0318502		0.0234692		0.0123011		0.00825334		0.00531828		0.00494811		0.00405659
	0.139039		0.0720936		0.032311		0.0236182		0.0122875		0.00791263		0.0056885		0.00495348		0.00404034
	0.0167778		0.0176498		0.0200265		0.0281447		0.0303334	0	0.0392663		0.0541551		0.0624249		0.103034
	0.0169948		0.0177502		0.0195518		0.0289848		0.0311314	0	0.0390362		0.0529657		0.0600946		0.107424
	0.0172075		0.017467		0.0205029		0.0296651		0.0303602	0	0.0383198		0.054264		0.0660062		0.0993194
	0.0172895		0.0176336		0.0199064		0.0293365		0.0307527	0	0.0412667		0.0531828		0.0618514		0.101415
	0.0173798		0.0180234		0.0201944		0.0295228		0.0307187	0	0.0395632		0.056885		0.0619184		0.101009
Mean	0.0171299		0.0177048		0.0200364		0.0291308		0.0306593		0.0394904		0.0542905		0.0624591		0.10244
	K
	1/10		1/20		1/50		1/100		1/200		1/400		1/800		1/1000		1/2000
	3.0967		1.61733		0.680057		0.337491		0.177949		0.100237		0.0594731		0.0524277		0.0356814
	3.13957		1.62252		0.685229		0.336346		0.179291		0.10055		0.0591893		0.0516754		0.0356044
	3.15958		1.62856		0.694057		0.339455		0.178749		0.101943		0.0597364		0.0518089		0.0355506
	3.18871		1.59311		0.688803		0.343443		0.181364		0.10187		0.0599162		0.0514962		0.0358714
	3.18122		1.64182		0.703339		0.341276		0.179663		0.101638		0.0598629		0.0518589		0.0356216
	0.387088		0.404333		0.425036		0.421863		0.444873	0	0.501186		0.594731		0.655346		0.892035
	0.392446		0.40563		0.428268		0.420432		0.448228	0	0.502748		0.591893		0.645942		0.890111
	0.394947		0.407139		0.433786		0.424319		0.446872	0	0.509713		0.597364		0.647612		0.888766
	0.398589		0.398277		0.430502		0.429303		0.453409	0	0.509348		0.599162		0.643703		0.896785
	0.397653		0.410456		0.439587		0.426595		0.449156	0	0.50819		0.598629		0.648237		0.890539
Mean	0.394145		0.405167		0.431436		0.424502		0.448508		0.506237		0.596356		0.648168		0.891647
	Ca		Data is not correlated
	1/10		1/20		1/50		1/100		1/200		1/400		1/800		1/1000		1/2000
	0.013097		0.0137035		0.0165277		0.0270694		0.0248509		0.0140734		0.00637895		0.00945817		0.0053842
	0.0129359		0.0133812		0.0165277		0.0261495		0.0252298		0.013836		0.00766771		0.00965724		0.00609482
	0.0131348		0.0127275		0.0170016		0.0254005		0.0243293		0.0137982		0.00701364		0.00962869		0.00615165
	0.0139498		0.0116945		0.0177787		0.0263205		0.0247749		0.0132011		0.00703271		0.0100265		0.00617052
	0.0140258		0.0130684		0.0175894		0.0268987		0.0259781		0.0136086		0.00693782		0.010055		0.00594316
	0.00163712		0.00342586		0.0103298		0.0338367		0.0621273		0.0703672		0.0637895		0.118227		0.134605
	0.00161699		0.00334531		0.0103298		0.0326869		0.0630745		0.06918		0.0766771		0.120715		0.15237
	0.00164185		0.00318187		0.010626		0.0317507		0.0608234		0.068991		0.0701364		0.120359		0.153791
	0.00174372		0.00292362		0.0111117		0.0329006		0.0619372		0.0660055		0.0703271		0.125331		0.154263
	0.00175322		0.00326711		0.0109934		0.0336233		0.0649453		0.0680431		0.0693782		0.125687		0.148579
Mean	0.00167858		0.00322875		0.0106781		0.0329597		0.0625816		0.0685173		0.0700617		0.122064		0.148722
	V
	1/10		1/20		1/50		1/100		1/200		1/400		1/800		1/1000		1/2000
	Cr
	1/10		1/20		1/50		1/100		1/200		1/400		1/800		1/1000		1/2000
	Mn
	1/10		1/20		1/50		1/100		1/200		1/400		1/800		1/1000		1/2000
	Fe
	1/10		1/20		1/50		1/100		1/200		1/400		1/800		1/1000		1/2000
	0.908338		0.46231		0.179619		0.087805		0.038811		0.0126789		0.00189883
	0.909365		0.462243		0.180379		0.0874233		0.0394722		0.0127266		0.00187408
	0.919716		0.461667		0.181091		0.0881921		0.0394492		0.0129594		0.00201154
	0.925925		0.45118		0.183547		0.0884411		0.0394563		0.0130891		0.00208158
	0.930355		0.468011		0.18291		0.0891526		0.0400025		0.0134469		0.00246723
	0.113542		0.115577		0.112262		0.109756		0.0970274		0.0633943		0.0189883
	0.113671		0.115561		0.112737		0.109279		0.0986804		0.0636331		0.0187408
	0.114965		0.115417		0.113182		0.11024		0.0986231		0.0647971		0.0201154
	0.115741		0.112795		0.114717		0.110551		0.0986408		0.0654455		0.0208158
	0.116294		0.117003		0.114319		0.111441		0.100006		0.0672344		0.0246723
Mean	0.114843		0.115271		0.113443		0.110254		0.0985956		0.0649009		0.0206665
	Co
	1/10		1/20		1/50		1/100		1/200		1/400		1/800		1/1000		1/2000
	Ni
	1/10		1/20		1/50		1/100		1/200		1/400		1/800		1/1000		1/2000
	Cu		Data is not correlated
	1/10		1/20		1/50		1/100		1/200		1/400		1/800		1/1000		1/2000
	0.0718721		0.0779236		0.0771521		0.0782683		0.0792737		0.0800733		0.0800006		0.0809916		0.0814159
	0.0719098		0.0763797		0.0783934		0.0777975		0.0791982		0.0799736		0.0801374		0.0815513		0.0816115
	0.0715502		0.0776756		0.0780943		0.0799395		0.0794138		0.0810678		0.0802646		0.0820425		0.0830916
	0.0726894		0.0765728		0.0787383		0.0791264		0.0798182		0.0813035		0.0822016		0.0821505		0.0818595
	0.0740614		0.0788858		0.0786594		0.0793651		0.0806655		0.0815381		0.0811049		0.0833348		0.081925
	0.00898402		0.0194809		0.0482201		0.0978354		0.198184		0.400367		0.800006		1.0124		2.0354
	0.00898873		0.0190949		0.0489959		0.0972469		0.197996		0.399868		0.801374		1.01939		2.04029
	0.00894377		0.0194189		0.0488089		0.0999244		0.198534		0.405339		0.802646		1.02553		2.07729
	0.00908618		0.0191432		0.0492114		0.098908		0.199545		0.406518		0.822016		1.02688		2.04649
	0.00925767		0.0197215		0.0491622		0.0992063		0.201664		0.407691		0.811049		1.04169		2.04813
Mean	0.00905207		0.0193719		0.0488797		0.0986242		0.199185		0.403956		0.807418		1.02518		2.04952
	Zn		Data is not correlated
	1/10		1/20		1/50		1/100		1/200		1/400		1/800		1/1000		1/2000
	0.0533174		0.0475558		0.0486943		0.0542303		0.04435		0.042208		0.0403744		0.0416519		0.0399387
	0.0542051		0.0473976		0.0495528		0.0535068		0.0442183		0.0419431		0.0402507		0.0410713		0.0400149
	0.0542186		0.0479906		0.0495094		0.0547219		0.0445911		0.042932		0.040917		0.0416399		0.0406566
	0.054713		0.04667		0.0501252		0.0545258		0.0447814		0.042659		0.0409218		0.0422671		0.0408904
	0.0554725		0.048413		0.0496533		0.0540793		0.0454541		0.0429349		0.0410772		0.0422434		0.0400183
	0.00666468		0.011889		0.0304339		0.0677879		0.110875		0.21104		0.403744		0.520648		0.998467
	0.00677563		0.0118494		0.0309705		0.0668835		0.110546		0.209715		0.402507		0.513391		1.00037
	0.00677733		0.0119977		0.0309434		0.0684024		0.111478		0.21466		0.40917		0.520499		1.01642
	0.00683913		0.0116675		0.0313282		0.0681573		0.111954		0.213295		0.409218		0.528339		1.02226
	0.00693406		0.0121032		0.0310333		0.0675991		0.113635		0.214675		0.410772		0.528042		1.00046
Mean	0.00679817		0.0119014		0.0309419		0.067766		0.111697		0.212677		0.407082		0.522184		1.00759
	Ga
	1/10		1/20		1/50		1/100		1/200		1/400		1/800		1/1000		1/2000
	As
	1/10		1/20		1/50		1/100		1/200		1/400		1/800		1/1000		1/2000
	0.000399282
	0.000413252
	0.000458241
	0.00044428
	0.000388424
	4.99102e-05
	5.16565e-05
	5.72801e-05
	5.5535e-05
	4.8553e-05
Mean	5.2587e-05
	Se
	1/10		1/20		1/50		1/100		1/200		1/400		1/800		1/1000		1/2000
	Rb
	1/10		1/20		1/50		1/100		1/200		1/400		1/800		1/1000		1/2000
	0.00421274		0.00217892		0.000930142		0.000481617		0.000245875		0.000155748		0.000109156		8.80714e-05		3.33225e-05
	0.0042175		0.00217318		0.000933889		0.000470043		0.000256423		0.000141465		8.46695e-05		6.46065e-05		5.40673e-05
	0.00429443		0.00222429		0.000904284		0.000507806		0.000247914		0.000162889		6.59686e-05		8.09321e-05		3.19629e-05
	0.00432145		0.00217963		0.000913463		0.000459838		0.000270026		0.000139081		8.26317e-05		5.81459e-05		4.28433e-05
	0.00437852		0.0022229		0.000945138		0.00047822		0.000246729		0.000158467		7.75297e-05		7.61676e-05		6.29078e-05
	0.000526593		0.00054473		0.000581339		0.000602022		0.000614687		0.00077874		0.00109156		0.00110089		0.000833062
	0.000527188		0.000543294		0.000583681		0.000587554		0.000641057		0.000707324		0.000846695		0.000807581		0.00135168
	0.000536804		0.000556073		0.000565177		0.000634757		0.000619785		0.000814447		0.000659686		0.00101165		0.000799074
	0.000540181		0.000544908		0.000570914		0.000574797		0.000675064		0.000695404		0.000826317		0.000726824		0.00107108
	0.000547315		0.000555724		0.000590711		0.000597775		0.000616821		0.000792336		0.000775297		0.000952095		0.0015727
Mean	0.000535616		0.000548946		0.000578364		0.000599381		0.000633483		0.00075765		0.000839911		0.000919809		0.00112552
	Sr		Data is not correlated
	1/10		1/20		1/50		1/100		1/200		1/400		1/800		1/1000		1/2000
	0.000382923		0.000397724		0.000416864		0.000453363		0.000419156		0.000366341		0.000347457		0.000366081		0.000344392
	0.000412779		0.000390837		0.000440605		0.000456683		0.000426563		0.000405381		0.000355879		0.000355623		0.000352563
	0.000389815		0.000378587		0.000401813		0.00049062		0.000438045		0.00040921		0.000371185		0.000359698		0.000365577
	0.000403085		0.000394917		0.000424523		0.000469187		0.000426303		0.00038752		0.000357158		0.000377565		0.0003398
	0.00040308		0.000409461		0.000413808		0.000445447		0.000417633		0.000416101		0.000385218		0.000400277		0.000364807
	4.78653e-05		9.94311e-05		0.00026054		0.000566704		0.00104789		0.0018317		0.00347457		0.00457602		0.00860979
	5.15973e-05		9.77093e-05		0.000275378		0.000570853		0.00106641		0.0020269		0.00355879		0.00444529		0.00881408
	4.87269e-05		9.46467e-05		0.000251133		0.000613275		0.00109511		0.00204605		0.00371185		0.00449622		0.00913942
	5.03856e-05		9.87292e-05		0.000265327		0.000586484		0.00106576		0.0019376		0.00357158		0.00471956		0.00849499
	5.0385e-05		0.000102365		0.00025863		0.000556808		0.00104408		0.00208051		0.00385218		0.00500346		0.00912018
Mean	4.97921e-05		9.85763e-05		0.000262202		0.000578825		0.00106385		0.00198455		0.0036338		0.00464811		0.00883569
	Ag
	1/10		1/20		1/50		1/100		1/200		1/400		1/800		1/1000		1/2000
	Cd
	1/10		1/20		1/50		1/100		1/200		1/400		1/800		1/1000		1/2000
	Cs		Data is not correlated
	1/10		1/20		1/50		1/100		1/200		1/400		1/800		1/1000		1/2000
	7.41139e-05		5.33708e-05		4.42594e-05		4.42603e-05		4.58204e-05		3.86247e-05		2.95142e-05		3.93458e-05		3.87454e-05
	6.8238e-05		5.63681e-05		4.95357e-05		3.68271e-05		4.16235e-05		3.49092e-05		3.9464e-05		3.86258e-05		3.31104e-05
	6.88379e-05		4.7856e-05		5.01345e-05		4.86952e-05		4.18613e-05		3.83858e-05		4.62979e-05		4.67775e-05		3.95838e-05
	7.21951e-05		5.32527e-05		4.03037e-05		4.12629e-05		5.03745e-05		4.06643e-05		4.37814e-05		3.8505e-05		3.94648e-05
	8.05893e-05		5.09737e-05		4.72574e-05		4.50992e-05		3.91045e-05		3.74263e-05		3.88651e-05		4.27016e-05		3.44311e-05
	9.26423e-06		1.33427e-05		2.76621e-05		5.53253e-05		0.000114551		0.000193124		0.000295142		0.000491822		0.000968634
	8.52975e-06		1.4092e-05		3.09598e-05		4.60339e-05		0.000104059		0.000174546		0.00039464		0.000482823		0.000827759
	8.60473e-06		1.1964e-05		3.13341e-05		6.0869e-05		0.000104653		0.000191929		0.000462979		0.000584718		0.000989594
	9.02439e-06		1.33132e-05		2.51898e-05		5.15786e-05		0.000125936		0.000203322		0.000437814		0.000481313		0.000986619
	1.00737e-05		1.27434e-05		2.95359e-05		5.6374e-05		9.77613e-05		0.000187131		0.000388651		0.000533769		0.000860777
Mean	9.09935e-06		1.30911e-05		2.89363e-05		5.40362e-05		0.000109392		0.00019001		0.000395845		0.000514889		0.000926676
	Ba
	1/10		1/20		1/50		1/100		1/200		1/400		1/800		1/1000		1/2000
	0.000108212
	9.48118e-05
	9.25817e-05
	9.8533e-05
	9.33228e-05
	1.35265e-05
	1.18515e-05
	1.15727e-05
	1.23166e-05
	1.16654e-05
Mean	1.21865e-05
	Tı
	1/10		1/20		1/50		1/100		1/200		1/400		1/800		1/1000		1/2000
	Pb		Data is not correlated
	1/10		1/20		1/50		1/100		1/200		1/400		1/800		1/1000		1/2000
	0.00397103		0.00419131		0.00410976		0.00411435		0.00412632		0.00413772		0.00408971		0.00418558		0.00419959
	0.00396856		0.00416154		0.0041475		0.00404396		0.00420965		0.00413401		0.00417947		0.00425564		0.00419844
	0.00402008		0.00419072		0.00416845		0.00413402		0.0042261		0.00420368		0.00416474		0.00427794		0.0042783
	0.00401149		0.0041368		0.00418605		0.00419021		0.00422994		0.00418521		0.0041955		0.00430004		0.00428518
	0.00401723		0.00420885		0.00416929		0.00417441		0.00423548		0.00421962		0.00423528		0.00431599		0.00426671
	0.000496379		0.00104783		0.0025686		0.00514294		0.0103158		0.0206886		0.0408971		0.0523198		0.10499
	0.00049607		0.00104038		0.00259219		0.00505495		0.0105241		0.02067		0.0417947		0.0531955		0.104961
	0.00050251		0.00104768		0.00260528		0.00516752		0.0105652		0.0210184		0.0416474		0.0534743		0.106958
	0.000501436		0.0010342		0.00261628		0.00523776		0.0105749		0.0209261		0.041955		0.0537505		0.10713
	0.000502154		0.00105221		0.00260581		0.00521802		0.0105887		0.0210981		0.0423528		0.0539498		0.106668
Mean	0.00049971		0.00104446		0.00259763		0.00516424		0.0105137		0.0208802		0.0417294		0.053338		0.106141
	U
	1/10		1/20		1/50		1/100		1/200		1/400		1/800		1/1000		1/2000
	Al
	1/10		1/20		1/50		1/100		1/200		1/400		1/800		1/1000		1/2000
	Cr
	1/10		1/20		1/50		1/100		1/200		1/400		1/800		1/1000		1/2000

## Sheet: Heart
	Li
	1/10		1/20		1/50		1/100		1/200		1/400		1/800		1/1000		1/2000
Mean
	Be
	1/10		1/20		1/50		1/100		1/200		1/400		1/800		1/1000		1/2000
	Na
	1/10		1/20		1/50		1/100		1/200		1/400		1/800		1/1000		1/2000
	1.13347		0.623941		0.272131		0.149053		0.0910533		0.0557454		0.0411778		0.0427303		0.0322594
	1.14658		0.616169		0.272173		0.151433		0.090738		0.0557869		0.0436509		0.0444381		0.0331034
	1.15455		0.623834		0.274263		0.170057		0.0904968		0.0564367		0.0414043		0.0434778		0.0328383
	1.17645		0.632385		0.27713		0.154641		0.0912727		0.0564106		0.0420701		0.0437219		0.0332429
	1.17121		0.63637		0.27783		0.154001		0.0927802		0.0568537		0.041962		0.0435033		0.0324432
	0.105931		0.116625		0.127164		0.139302		0.170193		0.208394		0.307871		0.399349		0.602979
	0.107157		0.115172		0.127183		0.141526		0.169604		0.208549		0.326362		0.415309		0.618756
	0.107902		0.116604		0.12816		0.158932		0.169153		0.210978		0.309565		0.406334		0.6138
	0.109949		0.118203		0.1295		0.144525		0.170603		0.210881		0.314543		0.408616		0.621363
	0.109459		0.118948		0.129827		0.143927		0.173421		0.212537		0.313734		0.406573		0.606415
Mean	0.10808		0.11711		0.128367		0.145642		0.170595		0.210268		0.314415		0.407236		0.612663
	Mg
	1/10		1/20		1/50		1/100		1/200		1/400		1/800		1/1000		1/2000
	0.224538		0.119807		0.0496388		0.0265093		0.0155826		0.00917251		0.00609375		0.00623162		0.00452668
	0.226767		0.119893		0.0504245		0.0276153		0.0156636		0.00958328		0.00619373		0.00613968		0.00463469
	0.229842		0.121102		0.0510506		0.0270512		0.0151414		0.00921023		0.00590731		0.00581275		0.00456983
	0.233408		0.122544		0.0509004		0.0273115		0.0158665		0.00958075		0.00628302		0.00606951		0.00442122
	0.231458		0.121937		0.05105		0.0273085		0.015082		0.00895072		0.00640731		0.00619378		0.00444015
	0.0209849		0.0223938		0.0231957		0.0247751		0.0291263		0.0342898		0.0455608		0.0582394		0.0846108
	0.0211931		0.0224099		0.0235628		0.0258087		0.0292777		0.0358253		0.0463083		0.0573802		0.0866297
	0.0214806		0.0226359		0.0238554		0.0252815		0.0283017		0.0344308		0.0441668		0.0543247		0.0854174
	0.0218138		0.0229054		0.0237852		0.0255247		0.0296571		0.0358159		0.0469759		0.0567244		0.0826397
	0.0216316		0.022792		0.0238551		0.0255219		0.0281906		0.0334606		0.0479052		0.0578858		0.0829935
Mean	0.0214208		0.0226274		0.0236509		0.0253824		0.0289107		0.0347645		0.0461834		0.0569109		0.0844582
	K
	1/10		1/20		1/50		1/100		1/200		1/400		1/800		1/1000		1/2000
	3.16353		1.66978		0.702191		0.337902		0.180592		0.100588		0.0611703		0.0543905		0.0373086
	3.18123		1.68154		0.702799		0.342871		0.181062		0.10151		0.0621385		0.0540656		0.0366608
	3.21293		1.68886		0.704009		0.344614		0.184281		0.102271		0.0614813		0.054108		0.0370786
	3.28719		1.70955		0.705162		0.342981		0.184612		0.101243		0.0609069		0.0551313		0.0371938
	3.28038		1.71793		0.713354		0.346383		0.183601		0.102183		0.0608179		0.0544392		0.037033
	0.295657		0.312108		0.328127		0.315796		0.337554		0.376031		0.457348		0.508322		0.697358
	0.297312		0.314306		0.328411		0.32044		0.338434		0.379476		0.464587		0.505286		0.685249
	0.300274		0.315675		0.328976		0.322069		0.344451		0.38232		0.459673		0.505682		0.693057
	0.307214		0.319542		0.329515		0.320543		0.34507		0.378477		0.455378		0.515246		0.695211
	0.306578		0.321109		0.333343		0.323723		0.34318		0.381992		0.454713		0.508778		0.692206
Mean	0.301407		0.316548		0.329674		0.320514		0.341738		0.379659		0.45834		0.508663		0.692616
	Ca		Data is not correlated
	1/10		1/20		1/50		1/100		1/200		1/400		1/800		1/1000		1/2000
	0.0131443		0.00885178		0.00656832		0.00628435		0.00598095		0.00728859		0.00411473		0.00629374		0.00308216
	0.0131822		0.00888028		0.00679583		0.00658732		0.00610425		0.0068242		0.00410533		0.00648326		0.00315803
	0.0145566		0.00834967		0.00567778		0.00710847		0.00708948		0.00738308		0.00356549		0.00649266		0.00350847
	0.0134763		0.00923073		0.00688106		0.00667273		0.00706115		0.00725054		0.00398217		0.00636955		0.00304437
	0.0145282		0.00961929		0.00594316		0.00663474		0.0069853		0.00806523		0.00384008		0.00646903		0.00337597
	0.00122844		0.00165454		0.00306931		0.00587322		0.0111794		0.027247		0.0307644		0.05882		0.0576105
	0.00123199		0.00165987		0.00317562		0.00615637		0.0114098		0.025511		0.0306941		0.0605912		0.0590287
	0.00136043		0.00156069		0.00265317		0.00664343		0.0132514		0.0276003		0.0266579		0.0606791		0.0655788
	0.00125947		0.00172537		0.00321545		0.0062362		0.0131984		0.0271048		0.0297732		0.0595285		0.0569041
	0.00135778		0.001798		0.00277718		0.00620069		0.0130566		0.0301504		0.0287109		0.0604582		0.0631023
Mean	0.00128762		0.00167969		0.00297814		0.00622198		0.0124191		0.0275227		0.0293201		0.0600154		0.0604449
	V
	1/10		1/20		1/50		1/100		1/200		1/400		1/800		1/1000		1/2000
	Mn
	1/10		1/20		1/50		1/100		1/200		1/400		1/800		1/1000		1/2000
	0.000266304
	0.000210493
	0.000232946
	0.000221381
	0.000222404
	2.48882e-05
	1.96722e-05
	2.17707e-05
	2.06898e-05
	2.07854e-05
Mean	2.15613e-05
	Fe
	1/10		1/20		1/50		1/100		1/200		1/400		1/800		1/1000		1/2000
	0.084364		0.0403566		0.00875124
	0.0842455		0.0400217		0.00887229
	0.0845824		0.0399355		0.009034
	0.0871358		0.0412544		0.00927672
	0.0862805		0.0408643		0.00918301
	0.00788448		0.00754329		0.00408937
	0.00787341		0.00748069		0.00414593
	0.0079049		0.00746458		0.0042215
	0.00814353		0.00771111		0.00433492
	0.0080636		0.00763819		0.00429113
Mean	0.00797398		0.00756757		0.00421657
	Co
	1/10		1/20		1/50		1/100		1/200		1/400		1/800		1/1000		1/2000
	Ni
	1/10		1/20		1/50		1/100		1/200		1/400		1/800		1/1000		1/2000
	Cu		Data is not correlated
	1/10		1/20		1/50		1/100		1/200		1/400		1/800		1/1000		1/2000
	0.0770882		0.0787874		0.0789188		0.0786171		0.0811188		0.0806267		0.0811674		0.0809175		0.0804651
	0.0765097		0.0787743		0.0795187		0.0809079		0.081777		0.0812912		0.0811037		0.0827123		0.0810852
	0.0774639		0.0788625		0.0807036		0.0801178		0.0809106		0.0816797		0.083138		0.0825665		0.0815292
	0.0797697		0.0809026		0.0809825		0.0807496		0.0818246		0.0816797		0.0818736		0.0822077		0.0814858
	0.0782192		0.0794271		0.0809412		0.0813639		0.082477		0.0827007		0.0828226		0.0828071		0.081814
	0.00720451		0.0147266		0.036878		0.0734739		0.151624		0.301408		0.606859		0.756238		1.50402
	0.00715044		0.0147242		0.0371583		0.0756148		0.152854		0.303892		0.606382		0.773012		1.51561
	0.00723961		0.0147406		0.037712		0.0748764		0.151235		0.305345		0.621592		0.77165		1.52391
	0.00745511		0.015122		0.0378423		0.0754669		0.152943		0.305345		0.612139		0.768297		1.5231
	0.0073102		0.0148462		0.037823		0.076041		0.154163		0.309161		0.619234		0.773898		1.52923
Mean	0.00727198		0.0148319		0.0374827		0.0750946		0.152564		0.30503		0.613241		0.768619		1.51918
	Zn		Data is not correlated
	1/10		1/20		1/50		1/100		1/200		1/400		1/800		1/1000		1/2000
	0.0508116		0.0445889		0.0413402		0.0399701		0.0409795		0.0405797		0.0398334		0.0408819		0.0396641
	0.0509363		0.0444502		0.0416119		0.0401381		0.0407743		0.0404934		0.0394843		0.0407549		0.0396065
	0.051067		0.0451387		0.0419055		0.0403817		0.0414521		0.040613		0.0408053		0.0410464		0.039981
	0.0523444		0.0453698		0.0419665		0.041242		0.0415462		0.0410098		0.0401762		0.0413855		0.0398721
	0.0518175		0.0451896		0.0425281		0.041038		0.0412921		0.040741		0.0406939		0.0411797		0.0401394
	0.00474875		0.00833437		0.0193179		0.0373552		0.0765972		0.1517		0.29782		0.382074		0.741386
	0.0047604		0.00830844		0.0194448		0.0375123		0.0762136		0.151377		0.295209		0.380887		0.740308
	0.00477262		0.00843714		0.019582		0.0377399		0.0774806		0.151824		0.305087		0.383611		0.747308
	0.004892		0.00848034		0.0196105		0.0385439		0.0776565		0.153308		0.300383		0.38678		0.745273
	0.00484275		0.00844665		0.019873		0.0383532		0.0771815		0.152303		0.304254		0.384857		0.750269
Mean	0.00480331		0.00840139		0.0195656		0.0379009		0.0770259		0.152102		0.30055		0.383642		0.744909
	Ga
	1/10		1/20		1/50		1/100		1/200		1/400		1/800		1/1000		1/2000
	As
	1/10		1/20		1/50		1/100		1/200		1/400		1/800		1/1000		1/2000
	Se
	1/10		1/20		1/50		1/100		1/200		1/400		1/800		1/1000		1/2000
	Rb
	1/10		1/20		1/50		1/100		1/200		1/400		1/800		1/1000		1/2000
	0.00406818		0.00215133		0.000878752		0.000450657		0.000239411		0.00013024		7.92298e-05		7.27677e-05		3.94429e-05
	0.00413519		0.00217182		0.000842331		0.000428544		0.000253013		0.000142145		8.12722e-05		7.44695e-05		6.0868e-05
	0.00413352		0.00224374		0.000876376		0.000455085		0.000242131		0.000134663		8.26317e-05		6.12066e-05		5.54263e-05
	0.00413789		0.00218885		0.000892016		0.000442157		0.000223428		0.000135342		7.44679e-05		6.8349e-05		3.60441e-05
	0.00414033		0.00222803		0.000905284		0.000498964		0.000248257		0.000104394		7.24276e-05		6.80089e-05		5.03258e-05
	0.000380204		0.000402118		0.000410632		0.000421174		0.000447498		0.00048688		0.000592373		0.000680072		0.000737251
	0.000386466		0.000405948		0.000393613		0.000400508		0.000472921		0.000531382		0.000607643		0.000695976		0.00113772
	0.00038631		0.000419392		0.000409521		0.000425313		0.000452582		0.000503412		0.000617807		0.000572025		0.00103601
	0.000386718		0.00040913		0.00041683		0.000413231		0.000417623		0.000505951		0.000556769		0.000638776		0.000673721
	0.000386947		0.000416454		0.00042303		0.000466321		0.000464032		0.00039026		0.000541515		0.000635597		0.000940669
Mean	0.000385329		0.000410608		0.000410725		0.00042531		0.000450931		0.000483577		0.000583221		0.000644489		0.000905073
	Sr		Data is not correlated
	1/10		1/20		1/50		1/100		1/200		1/400		1/800		1/1000		1/2000
	0.000381392		0.00038012		0.000347962		0.000352558		0.000362766		0.000344904		0.000370426		0.000374509		0.000344903
	0.000385217		0.000364804		0.000355109		0.000345417		0.00037016		0.000372718		0.000324743		0.000358426		0.000373483
	0.000376032		0.000383433		0.000359698		0.000361493		0.00035843		0.000346945		0.000380376		0.000364804		0.000374251
	0.000401555		0.00037936		0.000347711		0.000348471		0.000370166		0.000369272		0.000344393		0.000369912		0.000340059
	0.000366588		0.000354347		0.000354856		0.000380633		0.000363531		0.000369917		0.000361231		0.000380119		0.000359962
	3.56441e-05		7.10505e-05		0.000162599		0.000329494		0.000678068		0.00128936		0.00276954		0.00350008		0.00644678
	3.60016e-05		6.81877e-05		0.000165939		0.00032282		0.000691888		0.00139334		0.00242798		0.00334978		0.00698099
	3.51432e-05		7.16697e-05		0.000168083		0.000337844		0.000669963		0.00129699		0.00284393		0.00340939		0.00699534
	3.75285e-05		7.09083e-05		0.000162482		0.000325674		0.0006919		0.00138046		0.0025749		0.00345712		0.00635625
	3.42605e-05		6.62331e-05		0.00016582		0.000355732		0.000679497		0.00138287		0.00270079		0.00355252		0.00672826
Mean	3.57156e-05		6.96099e-05		0.000164985		0.000334313		0.000682263		0.0013486		0.00266343		0.00345378		0.00670153
	Ag
	1/10		1/20		1/50		1/100		1/200		1/400		1/800		1/1000		1/2000
	Cd
	1/10		1/20		1/50		1/100		1/200		1/400		1/800		1/1000		1/2000
	4.99665e-06
	4.99665e-06
	4.99665e-06
	5.80163e-06
	4.99665e-06
	4.66977e-07
	4.66977e-07
	4.66977e-07
	5.42208e-07
	4.66977e-07
Mean	4.82023e-07
	Cs		Data is not correlated
	1/10		1/20		1/50		1/100		1/200		1/400		1/800		1/1000		1/2000
	5.37305e-05		4.54591e-05		3.40681e-05		3.08322e-05		4.6538e-05		4.50989e-05		5.31315e-05		4.91762e-05		4.66576e-05
	4.22212e-05		4.1502e-05		3.41895e-05		3.59871e-05		4.58174e-05		4.12635e-05		4.79758e-05		5.19323e-05		5.37332e-05
	5.38511e-05		4.35392e-05		3.35907e-05		3.34697e-05		4.70169e-05		4.00637e-05		3.74259e-05		5.18121e-05		5.24127e-05
	4.92958e-05		5.11349e-05		3.8505e-05		3.07141e-05		4.41416e-05		4.25824e-05		5.48096e-05		4.72574e-05		5.2653e-05
	5.39712e-05		4.06623e-05		4.05439e-05		3.81457e-05		4.67782e-05		4.522e-05		5.92467e-05		5.32514e-05		5.54096e-05
	5.02154e-06		8.49703e-06		1.59197e-05		2.88152e-05		8.6987e-05		0.000168594		0.000397245		0.000459591		0.000872104
	3.94591e-06		7.75738e-06		1.59764e-05		3.36328e-05		8.56399e-05		0.000154256		0.000358697		0.000485349		0.00100436
	5.03281e-06		8.13818e-06		1.56966e-05		3.12801e-05		8.78821e-05		0.000149771		0.00027982		0.000484225		0.000979676
	4.60708e-06		9.55793e-06		1.7993e-05		2.87048e-05		8.25077e-05		0.000159186		0.000409791		0.000441658		0.000984168
	5.04404e-06		7.60044e-06		1.89457e-05		3.56502e-05		8.74359e-05		0.000169047		0.000442966		0.000497677		0.00103569
Mean	4.73028e-06		8.31019e-06		1.69063e-05		3.16166e-05		8.60905e-05		0.000160171		0.000377704		0.0004737		0.0009752
	Ba
	1/10		1/20		1/50		1/100		1/200		1/400		1/800		1/1000		1/2000
	0.000105231
	0.000111186
	0.000109698
	0.000104488
	9.1835e-05
	9.83468e-06
	1.03912e-05
	1.02521e-05
	9.76521e-06
	8.58271e-06
Mean	9.76519e-06
	Tı
	1/10		1/20		1/50		1/100		1/200		1/400		1/800		1/1000		1/2000
	Pb		Data is not correlated
	1/10		1/20		1/50		1/100		1/200		1/400		1/800		1/1000		1/2000
	0.00383629		0.00403432		0.00408619		0.00406466		0.0041826		0.0041547		0.00411929		0.00413565		0.00395185
	0.00390782		0.00404873		0.0041539		0.00415881		0.00415193		0.00422236		0.00414968		0.00416511		0.00405252
	0.00393329		0.00406515		0.00416831		0.00417723		0.0042166		0.00420353		0.00419356		0.00419821		0.00412117
	0.00391441		0.0041335		0.0041821		0.00425518		0.00425859		0.00424716		0.0041852		0.00418315		0.00410174
	0.0039233		0.00402211		0.00416603		0.00416043		0.00421584		0.00423758		0.00423292		0.00420903		0.00412689
	0.000358532		0.000754078		0.00190943		0.00379875		0.00781795		0.0155316		0.0307984		0.038651		0.0738663
	0.000365216		0.000756772		0.00194108		0.00388674		0.00776062		0.0157845		0.0310256		0.0389263		0.075748
	0.000367597		0.000759841		0.00194781		0.00390395		0.00788149		0.0157141		0.0313537		0.0392356		0.0770312
	0.000365833		0.000772616		0.00195425		0.0039768		0.00795998		0.0158772		0.0312912		0.0390948		0.076668
	0.000366663		0.000751797		0.00194674		0.00388825		0.00788008		0.0158414		0.031648		0.0393368		0.0771382
Mean	0.000364768		0.000759021		0.00193986		0.0038909		0.00786002		0.0157498		0.0312234		0.0390489		0.0760904
	U
	1/10		1/20		1/50		1/100		1/200		1/400		1/800		1/1000		1/2000
	Al
	1/10		1/20		1/50		1/100		1/200		1/400		1/800		1/1000		1/2000
	Cr
	1/10		1/20		1/50		1/100		1/200		1/400		1/800		1/1000		1/2000

## Sheet: Kidney
	Li
	1/10		1/20		1/50		1/100		1/200		1/400		1/800		1/1000		1/2000
Mean
	Be
	1/10		1/20		1/50		1/100		1/200		1/400		1/800		1/1000		1/2000
	Na
	1/10		1/20		1/50		1/100		1/200		1/400		1/800		1/1000		1/2000
	2.37968		1.25612		0.656905		0.321268		0.241732		0.0931947		0.0572039		0.0970952		0.0417121
	2.38443		1.27355		0.658429		0.318261		0.242141		0.0946061		0.0580591		0.0980584		0.0418285
	2.40141		1.26937		0.660814		0.324221		0.245779		0.09369		0.0591491		0.0996061		0.0415421
	2.3806		1.29074		0.666087		0.325515		0.244932		0.0935918		0.05899		0.0967892		0.0419386
	2.47427		1.30583		0.671192		0.321984		0.246688		0.0934134		0.0592952		0.0989561		0.0425014
	0.14873		0.157016		0.205283		0.200793		0.302165		0.232987		0.286019		0.606845		0.521401
	0.149027		0.159193		0.205759		0.198913		0.302677		0.236515		0.290296		0.612865		0.522857
	0.150088		0.158671		0.206504		0.202638		0.307224		0.234225		0.295745		0.622538		0.519276
	0.148787		0.161342		0.208152		0.203447		0.306165		0.233979		0.29495		0.604933		0.524232
	0.154642		0.163229		0.209748		0.20124		0.30836		0.233533		0.296476		0.618475		0.531268
Mean	0.150255		0.15989		0.207089		0.201406		0.305318		0.234248		0.292697		0.613131		0.523807
	Mg
	1/10		1/20		1/50		1/100		1/200		1/400		1/800		1/1000		1/2000
	0.253186		0.133379		0.068192		0.0313049		0.0197265		0.0107407		0.0064532		0.00943731		0.0044591
	0.251787		0.133481		0.0676933		0.0318257		0.0196587		0.0106053		0.00648562		0.00962393		0.00461041
	0.252372		0.134279		0.0676554		0.0318119		0.0197125		0.0107919		0.00655049		0.00942371		0.00497514
	0.250656		0.13335		0.0689746		0.031888		0.0198455		0.0109812		0.00691264		0.00961588		0.00463466
	0.259338		0.136476		0.0681399		0.0320021		0.0200295		0.0109785		0.00649913		0.0091398		0.00475633
	0.0158241		0.0166724		0.02131		0.0195656		0.0246582		0.0268518		0.032266		0.0589832		0.0557388
	0.0157367		0.0166851		0.0211541		0.019891		0.0245733		0.0265133		0.0324281		0.0601496		0.0576301
	0.0157733		0.0167849		0.0211423		0.0198825		0.0246407		0.0269798		0.0327525		0.0588982		0.0621892
	0.015666		0.0166687		0.0215546		0.01993		0.0248069		0.027453		0.0345632		0.0600993		0.0579332
	0.0162086		0.0170595		0.0212937		0.0200013		0.0250368		0.0274462		0.0324957		0.0571238		0.0594541
Mean	0.0158417		0.0167741		0.0212909		0.0198541		0.0247432		0.0270488		0.0329011		0.0590508		0.0585891
	K
	1/10		1/20		1/50		1/100		1/200		1/400		1/800		1/1000		1/2000
	3.97231		2.09269		0.881556		0.457854		0.229011		0.124395		0.0701347		0.0650999		0.0424611
	3.97638		2.10609		0.876056		0.460083		0.229211		0.124847		0.071107		0.0682489		0.0410759
	4.02242		2.10514		0.887534		0.463925		0.229949		0.124258		0.0704496		0.0676284		0.0426746
	3.99231		2.14687		0.90139		0.456254		0.231932		0.125463		0.0727679		0.0672596		0.0410269
	4.0786		2.12317		0.901759		0.462876		0.233163		0.124081		0.0703097		0.0667112		0.04238
	0.24827		0.261587		0.275486		0.286159		0.286264		0.310988		0.350674		0.406874		0.530763
	0.248524		0.263262		0.273767		0.287552		0.286514		0.312118		0.355535		0.426555		0.513449
	0.251401		0.263142		0.277354		0.289953		0.287436		0.310646		0.352248		0.422678		0.533433
	0.249519		0.268359		0.281684		0.285159		0.289915		0.313658		0.36384		0.420372		0.512837
	0.254912		0.265396		0.2818		0.289297		0.291454		0.310202		0.351549		0.416945		0.529751
Mean	0.250525		0.264349		0.278018		0.287624		0.288316		0.311522		0.354769		0.418685		0.524047
	Ca		Data is not correlated
	1/10		1/20		1/50		1/100		1/200		1/400		1/800		1/1000		1/2000
	0.0241968		0.0156933		0.0590539		0.0152957		0.0195894		0.00745914		0.00438948		0.017864		0.00377374
	0.0229548		0.0161679		0.0603361		0.0145563		0.0206986		0.00688101		0.00419995		0.0174092		0.00367904
	0.0229547		0.0160634		0.0581897		0.0152861		0.0201863		0.00677681		0.00450312		0.0167741		0.00476845
	0.0224898		0.0165938		0.0594245		0.0151438		0.0198828		0.00689057		0.00516622		0.0174753		0.00415263
	0.0243484		0.0157413		0.0618272		0.014926		0.0196842		0.00837795		0.00378305		0.0189825		0.00330017
	0.0015123		0.00196167		0.0184543		0.00955982		0.0244867		0.0186479		0.0219474		0.11165		0.0471718
	0.00143468		0.00202099		0.018855		0.00909772		0.0258732		0.0172025		0.0209997		0.108808		0.045988
	0.00143467		0.00200792		0.0181843		0.00955382		0.0252329		0.016942		0.0225156		0.104838		0.0596056
	0.00140561		0.00207423		0.0185702		0.0094649		0.0248535		0.0172264		0.0258311		0.109221		0.0519078
	0.00152178		0.00196766		0.019321		0.00932874		0.0246052		0.0209449		0.0189152		0.11864		0.0412522
Mean	0.00146181		0.00200649		0.018677		0.009401		0.0250103		0.0181927		0.0220418		0.110631		0.0491851
	V
	1/10		1/20		1/50		1/100		1/200		1/400		1/800		1/1000		1/2000
	Mn
	1/10		1/20		1/50		1/100		1/200		1/400		1/800		1/1000		1/2000
	0.000985185		0.000434379		2.30499e-05
	0.00105361		0.000431664		5.09451e-05
	0.00105226		0.000409878		7.98638e-05
	0.00105429		0.000402068		9.65263e-05
	0.00108258		0.000393557		5.02633e-05
	6.15741e-05		5.42974e-05		7.20309e-06
	6.58508e-05		5.39581e-05		1.59204e-05
	6.57665e-05		5.12347e-05		2.49574e-05
	6.58928e-05		5.02584e-05		3.01645e-05
	6.76615e-05		4.91947e-05		1.57073e-05
Mean	6.53492e-05		5.17887e-05		1.87905e-05
	Fe
	1/10		1/20		1/50		1/100		1/200		1/400		1/800		1/1000		1/2000
	0.0909662		0.0430199		0.0105454
	0.0894752		0.0433982		0.0105711
	0.0911391		0.0446195		0.0105995
	0.0902649		0.0437518		0.0108066
	0.0940236		0.0441608		0.011153
	0.00568539		0.00537749		0.00329544
	0.0055922		0.00542477		0.00330348
	0.00569619		0.00557744		0.00331235
	0.00564156		0.00546897		0.00337706
	0.00587647		0.0055201		0.0034853
Mean	0.00569836		0.00547375		0.00335472
	Co
	1/10		1/20		1/50		1/100		1/200		1/400		1/800		1/1000		1/2000
	0.000250025		9.70518e-05
	0.000265348		9.03166e-05
	0.00026825		8.93965e-05
	0.000252933		9.30704e-05
	0.000255384		8.70994e-05
	1.56266e-05		1.21315e-05
	1.65842e-05		1.12896e-05
	1.67656e-05		1.11746e-05
	1.58083e-05		1.16338e-05
	1.59615e-05		1.08874e-05
Mean	1.61492e-05		1.14234e-05
	Ni
	1/10		1/20		1/50		1/100		1/200		1/400		1/800		1/1000		1/2000
	Cu		Data is not correlated
	1/10		1/20		1/50		1/100		1/200		1/400		1/800		1/1000		1/2000
	0.0784897		0.080553		0.0841388		0.0825214		0.0832764		0.0836752		0.0820448		0.0830632		0.0799258
	0.0795261		0.0806441		0.0850977		0.0825507		0.082602		0.0829664		0.0819888		0.0829956		0.0816006
	0.0802514		0.0807027		0.0850376		0.0834202		0.0839492		0.0831843		0.0825556		0.0836898		0.0817447
	0.080398		0.0821993		0.0855335		0.0832772		0.0837958		0.0833629		0.0822817		0.0827413		0.0816797
	0.0810325		0.0812482		0.0859831		0.084094		0.0837423		0.0828863		0.0833696		0.0840145		0.0829977
	0.00490561		0.0100691		0.0262934		0.0515759		0.104095		0.209188		0.410224		0.519145		0.999072
	0.00497038		0.0100805		0.026593		0.0515942		0.103253		0.207416		0.409944		0.518722		1.02001
	0.00501571		0.0100878		0.0265743		0.0521376		0.104936		0.207961		0.412778		0.523061		1.02181
	0.00502488		0.0102749		0.0267292		0.0520483		0.104745		0.208407		0.411408		0.517133		1.021
	0.00506453		0.010156		0.0268697		0.0525588		0.104678		0.207216		0.416848		0.52509		1.03747
Mean	0.00499622		0.0101337		0.0266119		0.0519829		0.104341		0.208038		0.41224		0.52063		1.01987
	Zn
	1/10		1/20		1/50		1/100		1/200		1/400		1/800		1/1000		1/2000
	0.0598523		0.0504032		0.0704959		0.0471428		0.0481448		0.0427377		0.040534		0.0459897		0.0400314
	0.0595736		0.0508977		0.0700641		0.0460752		0.0475503		0.0412817		0.0410148		0.0462474		0.0411529
	0.0599756		0.0508702		0.0705057		0.0467295		0.0484633		0.0426089		0.0405745		0.0475561		0.0408508
	0.0599943		0.05052		0.0715132		0.0469216		0.0479946		0.0420317		0.0414338		0.0467914		0.0409247
	0.0619318		0.0517644		0.0716047		0.0475308		0.048313		0.0427201		0.0413887		0.0468342		0.0408842
	0.00374077		0.0063004		0.02203		0.0294642		0.060181		0.106844		0.20267		0.287436		0.500392
	0.00372335		0.00636222		0.021895		0.028797		0.0594379		0.103204		0.205074		0.289046		0.514411
	0.00374848		0.00635877		0.022033		0.0292059		0.0605791		0.106522		0.202873		0.297226		0.510636
	0.00374964		0.006315		0.0223479		0.029326		0.0599932		0.105079		0.207169		0.292446		0.511559
	0.00387074		0.00647055		0.0223765		0.0297067		0.0603913		0.1068		0.206943		0.292714		0.511053
Mean	0.00376659		0.00636139		0.0221365		0.0293		0.0601165		0.10569		0.204946		0.291773		0.50961
	Ga
	1/10		1/20		1/50		1/100		1/200		1/400		1/800		1/1000		1/2000
	As
	1/10		1/20		1/50		1/100		1/200		1/400		1/800		1/1000		1/2000
	Se
	1/10		1/20		1/50		1/100		1/200		1/400		1/800		1/1000		1/2000
	Rb
	1/10		1/20		1/50		1/100		1/200		1/400		1/800		1/1000		1/2000
	0.00702655		0.00363823		0.00153762		0.000759615		0.000375815		0.000193501		0.000117996		9.04534e-05		5.7126e-05
	0.00699228		0.00373174		0.00153558		0.000754176		0.000366291		0.000204722		0.000110518		0.000116298		6.18884e-05
	0.00715853		0.00376493		0.00150937		0.000797062		0.000397581		0.000194857		9.75927e-05		9.79328e-05		6.32475e-05
	0.0071194		0.00372052		0.00150288		0.000788212		0.000395204		0.000196904		9.89538e-05		9.0794e-05		6.6988e-05
	0.00724732		0.00377823		0.00149747		0.000782079		0.000377515		0.000212886		0.000105077		9.48736e-05		5.61056e-05
	0.000439159		0.000454779		0.000480508		0.000474759		0.000469768		0.000483752		0.000589979		0.000565334		0.000714075
	0.000437018		0.000466468		0.00047987		0.00047136		0.000457864		0.000511804		0.00055259		0.000726864		0.000773605
	0.000447408		0.000470616		0.000471679		0.000498164		0.000496977		0.000487142		0.000487963		0.00061208		0.000790593
	0.000444962		0.000465065		0.00046965		0.000492633		0.000494005		0.000492259		0.000494769		0.000567463		0.000837349
	0.000452957		0.000472278		0.00046796		0.000488799		0.000471893		0.000532215		0.000525384		0.00059296		0.00070132
Mean	0.000444301		0.000465841		0.000473933		0.000485143		0.000478102		0.000501435		0.000530137		0.00061294		0.000763389
	Sr		Data is not correlated
	1/10		1/20		1/50		1/100		1/200		1/400		1/800		1/1000		1/2000
	0.000418139		0.000411		0.000562596		0.000405891		0.000409974		0.000362762		0.000367107		0.000407165		0.000355107
	0.000420951		0.000409721		0.00057792		0.000400031		0.000418905		0.000379607		0.00036047		0.000420945		0.000338777
	0.000451572		0.000397467		0.000593489		0.000379351		0.000423507		0.000357159		0.000360215		0.000457698		0.000355368
	0.00041304		0.000382924		0.000609058		0.000407422		0.000427586		0.000384204		0.000355875		0.000430648		0.000342862
	0.000428348		0.000401042		0.000552654		0.00042248		0.000404867		0.000351795		0.00036889		0.000420181		0.000333931
	2.61337e-05		5.1375e-05		0.000175811		0.000253682		0.000512468		0.000906905		0.00183553		0.00254478		0.00443884
	2.63094e-05		5.12151e-05		0.0001806		0.00025002		0.000523631		0.000949017		0.00180235		0.0026309		0.00423471
	2.82232e-05		4.96833e-05		0.000185465		0.000237094		0.000529383		0.000892898		0.00180108		0.00286062		0.00444209
	2.5815e-05		4.78655e-05		0.000190331		0.000254639		0.000534483		0.000960511		0.00177938		0.00269155		0.00428577
	2.67718e-05		5.01302e-05		0.000172704		0.00026405		0.000506084		0.000879487		0.00184445		0.00262613		0.00417413
Mean	2.66506e-05		5.00538e-05		0.000180982		0.000251897		0.00052121		0.000917764		0.00181256		0.0026708		0.00431511
	Ag
	1/10		1/20		1/50		1/100		1/200		1/400		1/800		1/1000		1/2000
	Cd
	1/10		1/20		1/50		1/100		1/200		1/400		1/800		1/1000		1/2000
	4.12605e-05		1.62784e-05
	3.15899e-05		1.78896e-05
	3.72308e-05		2.11131e-05
	2.91725e-05		1.70846e-05
	2.91725e-05		1.86958e-05
	2.57878e-06		2.0348e-06
	1.97437e-06		2.2362e-06
	2.32692e-06		2.63914e-06
	1.82328e-06		2.13557e-06
	1.82328e-06		2.33697e-06
Mean	2.10533e-06		2.27654e-06
	Cs		Data is not correlated
	1/10		1/20		1/50		1/100		1/200		1/400		1/800		1/1000		1/2000
	7.39952e-05		4.40194e-05		4.53394e-05		4.28211e-05		4.66587e-05		4.34192e-05		4.15025e-05		4.29401e-05		5.08543e-05
	6.47632e-05		5.20533e-05		5.13344e-05		4.58177e-05		4.24619e-05		4.27019e-05		4.22221e-05		4.59394e-05		4.65389e-05
	6.59608e-05		4.92968e-05		5.14547e-05		4.79767e-05		4.24618e-05		4.61782e-05		4.19818e-05		4.78569e-05		3.83869e-05
	6.18845e-05		5.03756e-05		4.40208e-05		3.38296e-05		4.50983e-05		4.30611e-05		4.44997e-05		4.49808e-05		3.8745e-05
	5.73284e-05		4.86946e-05		5.04942e-05		4.92959e-05		4.45003e-05		4.7137e-05		4.48585e-05		3.6348e-05		4.36599e-05
	4.6247e-06		5.50242e-06		1.41686e-05		2.67632e-05		5.83233e-05		0.000108548		0.000207513		0.000268376		0.000635679
	4.0477e-06		6.50666e-06		1.6042e-05		2.86361e-05		5.30774e-05		0.000106755		0.000211111		0.000287121		0.000581737
	4.12255e-06		6.16211e-06		1.60796e-05		2.99854e-05		5.30772e-05		0.000115445		0.000209909		0.000299106		0.000479836
	3.86778e-06		6.29695e-06		1.37565e-05		2.11435e-05		5.63729e-05		0.000107653		0.000222499		0.00028113		0.000484312
	3.58303e-06		6.08683e-06		1.57794e-05		3.081e-05		5.56253e-05		0.000117843		0.000224293		0.000227175		0.000545748
Mean	4.04915e-06		6.11099e-06		1.51652e-05		2.74676e-05		5.52952e-05		0.000111249		0.000215065		0.000272582		0.000545462
	Ba
	1/10		1/20		1/50		1/100		1/200		1/400		1/800		1/1000		1/2000
	Tı
	1/10		1/20		1/50		1/100		1/200		1/400		1/800		1/1000		1/2000
	Pb		Data is not correlated
	1/10		1/20		1/50		1/100		1/200		1/400		1/800		1/1000		1/2000
	0.00386775		0.00408227		0.0041682		0.00417915		0.00417952		0.00416602		0.00400387		0.0041075		0.00407065
	0.0038596		0.0040342		0.0041883		0.00420543		0.00422754		0.00421661		0.004124		0.00415439		0.00409825
	0.00384773		0.00402466		0.00422259		0.00424785		0.00426026		0.00418915		0.00416035		0.00420885		0.0041161
	0.00376349		0.00406542		0.00428552		0.00421048		0.00427558		0.00420366		0.00420058		0.00414076		0.00408413
	0.00396333		0.00411201		0.00428021		0.00428279		0.00428126		0.00423258		0.00420064		0.0042466		0.00411492
	0.000241734		0.000510284		0.00130256		0.00261197		0.00522441		0.0104151		0.0200194		0.0256719		0.0508831
	0.000241225		0.000504275		0.00130884		0.00262839		0.00528442		0.0105415		0.02062		0.025965		0.0512281
	0.000240483		0.000503083		0.00131956		0.00265491		0.00532533		0.0104729		0.0208018		0.0263053		0.0514512
	0.000235218		0.000508178		0.00133923		0.00263155		0.00534447		0.0105092		0.0210029		0.0258797		0.0510516
	0.000247708		0.000514002		0.00133756		0.00267675		0.00535157		0.0105815		0.0210032		0.0265413		0.0514365
Mean	0.000241274		0.000507964		0.00132155		0.00264071		0.00530604		0.010504		0.0206894		0.0260726		0.0512101
	U
	1/10		1/20		1/50		1/100		1/200		1/400		1/800		1/1000		1/2000
	Al
	1/10		1/20		1/50		1/100		1/200		1/400		1/800		1/1000		1/2000
	Cr
	1/10		1/20		1/50		1/100		1/200		1/400		1/800		1/1000		1/2000
