# Supplementary material for: Dataset of the analyzing trace elements and minerals via ICP-MS: Method validation for the mammalian tissue and serum samples
Source: Data Brief. 2020 Feb 3;29:105218. doi: 10.1016/j.dib.2020.105218 (PMC7016227; doi:10.1016/j.dib.2020.105218)
Supplement: Multimedia component 5 [file mmc5.xlsx]

## Sheet: Sheet1
Sample								7 Li [ He ]		9 Be [ He ]		23 Na [ He ]		24 Mg [ He ]		27 Al [ He ]		39 K [ He ]		43 Ca [ He ]		44 Ca [ He ]		51 V [ He ]		52 Cr [ He ]		55 Mn [ He ]		56 Fe [ He ]		59 Co [ He ]		60 Ni [ He ]		63 Cu [ He ]		64 Zn [ He ]		65 Cu [ He ]		66 Zn [ He ]		68 Zn [ He ]		71 Ga [ He ]		75 As [ He ]
	Rjct	Data File	Acq. Date-Time	Type	Level	Sample Name	Dilution	Conc. [ ppm ]	Conc. RSD	Conc. [ ppm ]	Conc. RSD	Conc. [ ppm ]	Conc. RSD	Conc. [ ppm ]	Conc. RSD	Conc. [ ppm ]	Conc. RSD	Conc. [ ppm ]	Conc. RSD	Conc. [ ppm ]	Conc. RSD	Conc. [ ppm ]	Conc. RSD	Conc. [ ppm ]	Conc. RSD	Conc. [ ppm ]	Conc. RSD	Conc. [ ppm ]	Conc. RSD	Conc. [ ppm ]	Conc. RSD	Conc. [ ppm ]	Conc. RSD	Conc. [ ppm ]	Conc. RSD	Conc. [ ppm ]	Conc. RSD	Conc. [ ppm ]	Conc. RSD	Conc. [ ppm ]	Conc. RSD	Conc. [ ppm ]	Conc. RSD	Conc. [ ppm ]	Conc. RSD	Conc. [ ppm ]	Conc. RSD	Conc. [ ppm ]	Conc. RSD
	FALSE	001.d	2018-05-21 10:06:16	CalBlk	1	0	1	0	N/A	0	N/A	0	N/A	0	N/A	0	N/A	0	N/A	0	N/A	0	N/A	0	N/A	0	N/A	0	N/A	0	N/A	0	N/A	0	N/A	0	N/A	0	N/A	0	N/A	0	N/A	0	N/A	0	N/A	0	N/A
	FALSE	002.d	2018-05-21 10:09:55	CalStd	2	0.004882813	1	0.00491634	11.2032	0.00472542	6.47993	0.00538852	10.0218	0.00520164	4.69488	0.00542798	5.90325	0.00556754	12.7963	0.00343142	50.9681	0.00536412	14.1013	0.00518903	0.922686	0.00521833	1.57835	0.00525252	1.40975	0.00445501	2.62835	0.00532829	1.05593	0.00538492	1.0613	0.0056676	1.64585	0.00533149	1.59784	0.00574817	1.52162	0.00549799	1.40526	0.00530579	3.84773	0.00522006	1.53431	0.00503389	0.954993
	FALSE	003.d	2018-05-21 10:14:38	CalStd	3	0.009765625	1	0.0106477	9.54164	0.00933045	10.5307	0.0109833	4.61431	0.0107017	2.85528	0.0105016	6.6547	0.0112064	8.81708	0.0115279	17.038	0.0108456	10.34	0.0101822	1.15746	0.0103775	2.20684	0.0103577	1.2901	0.00943653	2.30223	0.0105093	1.15963	0.0105716	1.67841	0.0113185	1.62724	0.0104825	1.99687	0.0113345	1.51904	0.0104599	0.634	0.0106031	3.04791	0.0103402	2.23421	0.0101731	2.27114
	FALSE	004.d	2018-05-21 10:18:15	CalStd	4	0.01953125	1	0.0200639	4.06504	0.018953	6.6104	0.0197576	2.46874	0.0202283	1.46883	0.0205794	5.50296	0.0206095	3.42135	0.0202029	8.96619	0.0190077	2.55879	0.0205347	0.724697	0.0210206	1.1406	0.0208791	0.438712	0.0199161	0.597357	0.0211451	0.727244	0.0214989	1.33871	0.0228668	0.703347	0.0208302	0.913807	0.0228895	1.21953	0.0206898	2.12928	0.0209747	1.27281	0.0208473	0.944465	0.0204131	0.949494
	FALSE	005.d	2018-05-21 10:21:49	CalStd	5	0.0390625	1	0.0410588	1.7253	0.0391903	4.23556	0.0394094	1.9558	0.0404032	1.28128	0.0401588	1.08723	0.0414021	2.87776	0.0420258	7.61849	0.0356393	2.1612	0.0407418	0.751062	0.0417783	0.614055	0.0414209	1.07969	0.0401107	0.720516	0.04239	1.09803	0.0426718	0.856069	0.0448697	0.590504	0.04154	0.762932	0.0449667	1.03466	0.0414877	0.898314	0.041593	1.28844	0.041288	0.241555	0.0406725	0.595132
	FALSE	006.d	2018-05-21 10:25:24	CalStd	6	0.078125	1	0.0828884	2.82767	0.0804121	2.5729	0.0803394	0.911229	0.0815567	1.50788	0.0810936	0.780689	0.0844708	1.92089	0.0849042	7.62847	0.0745337	1.63797	0.0816845	0.659462	0.0837053	1.06441	0.0824433	0.775666	0.083739	0.816298	0.0853835	0.578996	0.0849016	0.598307	0.0907869	1.08478	0.0835788	0.816528	0.0891474	0.845946	0.083341	1.10217	0.0840161	1.86831	0.0830871	1.01197	0.0805031	1.0423
	FALSE	007.d	2018-05-21 10:28:55	CalStd	7	0.15625	1	0.165006	2.03614	0.159698	1.94053	0.159582	1.14309	0.162292	1.07621	0.161238	0.814426	0.164938	1.53583	0.166196	5.4479	0.143463	1.38208	0.163266	0.776747	0.16679	0.847138	0.16934	0.807124	0.167645	0.728634	0.169375	0.628203	0.175677	0.797434	0.179279	0.652939	0.166494	0.617134	0.180431	0.966956	0.166412	0.990231	0.167243	0.741094	0.167072	0.84446	0.162215	0.734253
	FALSE	008.d	2018-05-21 10:32:28	CalStd	8	0.3125	1	0.329782	1.32092	0.320027	2.19885	0.32406	2.11426	0.323159	0.358355	0.322986	0.666048	0.330956	0.309846	0.332565	3.97089	0.286118	0.735605	0.322745	0.607479	0.329161	0.698799	0.331932	0.54285	0.330999	0.843351	0.335956	0.409755	0.345524	0.628071	0.351337	0.389985	0.340901	0.358208	0.355376	0.391517	0.336429	1.38632	0.332986	0.365086	0.334641	0.693087	0.324181	0.136216
	FALSE	009.d	2018-05-21 10:35:58	CalStd	9	0.625	1	0.65466	0.59367	0.644807	1.34868	0.664139	0.717711	0.645271	0.67191	0.642192	0.836897	0.659787	0.569885	0.684302	1.98699	0.568307	1.37271	0.647528	0.664398	0.657206	0.767898	0.658316	0.391668	0.660027	0.589586	0.67043	0.796803	0.68125	0.800516	0.693843	0.914998	0.670397	1.25014	0.694091	0.76669	0.675875	0.840455	0.67992	0.813961	0.665245	0.903814	0.660913	0.566078
	FALSE	010.d	2018-05-21 10:39:27	CalStd	10	1.25	1	1.31719	0.809588	1.30588	0.47401	1.31512	0.765412	1.33279	1.05754	1.28177	0.447438	1.33037	0.302061	1.3476	3.14761	1.12446	0.64955	1.29426	0.533783	1.31441	0.518396	1.3152	0.348736	1.32726	0.36533	1.33347	0.352703	1.35299	0.407782	1.37327	0.597538	1.3348	0.417611	1.37718	0.659354	1.33533	0.670954	1.33707	0.548461	1.32029	0.597765	1.30374	0.366164
	FALSE	011.d	2018-05-21 10:42:56	CalStd	11	2.5	1	2.6364	0.5783	2.60424	0.380225	2.6348	0.538358	2.63436	0.277049	2.63712	0.680462	2.63627	0.476529	2.65817	0.248742	2.24339	0.464388	2.60295	0.289302	2.62413	0.427711	2.63003	0.315702	2.63937	0.400837	2.65468	0.297478	2.67703	0.434916	2.70002	0.435076	2.65382	0.453407	2.69952	0.468628	2.65608	0.185349	2.65323	0.329523	2.62633	0.536675	2.60614	0.508639
	FALSE	012.d	2018-05-21 10:46:26	CalStd	12	5	1	5.16029	0.786939	5.13687	1.16105	5.11793	0.546657	5.09406	0.470178	5.091	1.12496	5.09409	0.733108	5.09956	1.28762	5.2173	1.30395	5.05416	0.453124	5.07691	0.585362	5.08486	0.449149	5.08434	0.714482	5.11638	0.644069	5.1301	0.46142	5.15124	0.541424	5.11793	0.547737	5.16051	0.44754	5.10999	0.432772	5.12513	0.577981	5.08396	0.667408	5.0724	0.381409
	FALSE	013.d	2018-05-21 10:49:52	CalStd	13	10	1	9.87478	0.895037	9.89697	0.798065	9.89632	0.388703	9.9073	0.336808	9.91474	0.540367	9.90589	0.565169	9.89392	0.996616	9.9758	0.430315	9.93978	0.48434	9.91971	0.43287	9.91398	0.388094	9.91033	0.364679	9.88885	0.417786	9.87289	0.520971	9.85296	0.371164	9.88804	0.437849	9.84781	0.388213	9.89118	0.433574	9.88394	0.647489	9.91423	0.678702	9.92782	0.253565
	FALSE	014.d	2018-05-21 10:53:27	Sample		Yikama	1	0.00596093	20.1099	0.000137212	32.8624	<0.000000	N/A	<0.000000	N/A	<0.000000	N/A	<0.000000	N/A	<0.000000	N/A	<0.000000	N/A	2.61542e-05	16.9405	<0.000000	N/A	0.00014036	41.1562	<0.000000	N/A	1.44434e-05	15.7722	<0.000000	N/A	0.000306561	6.23593	<0.000000	N/A	0.000327026	7.56488	<0.000000	N/A	<0.000000	N/A	2.57762e-05	19.058	0.00022246	9.58838
	FALSE	015.d	2018-05-21 10:57:02	Sample		Beyin 1/10	1	0.00298044	9.6476	0.000186609	39.7381	2.9027	0.361602	0.37092	0.712927	<0.000000	N/A	8.70294	0.485475	0.0330036	11.3449	0.049602	1.19503	5.03037e-05	11.7388	<0.000000	N/A	0.00130631	4.36592	0.0744895	0.824853	<0.000000	N/A	5.14981e-06	503.466	0.0701196	0.745445	0.0665143	0.508359	0.0681845	0.485815	0.0702732	0.908038	0.0666988	0.384814	0.000161056	5.52446	0.00151767	5.77174
	FALSE	016.d	2018-05-21 11:00:39	Sample		Beyin 1/20	1	0.00210301	27.9989	9.87867e-05	24.8346	1.26352	0.759523	0.163909	0.39884	<0.000000	N/A	3.74884	0.347445	0.0129543	28.3409	0.0241818	5.64071	<0.000000	N/A	<0.000000	N/A	0.000535042	4.89465	0.028263	0.57983	<0.000000	N/A	<0.000000	N/A	0.0715567	1.05382	0.0621138	1.08173	0.0697196	0.691431	0.0657227	0.682618	0.0623278	0.525717	1.53103e-05	30.0222	0.000375555	4.99566
	FALSE	017.d	2018-05-21 11:04:13	Sample		1/50	1	0.0016225	15.2038	6.03784e-05	132.511	0.522298	1.13937	0.0681957	0.798706	<0.000000	N/A	1.53557	1.05249	0.00940746	25.4956	0.0154165	3.77216	<0.000000	N/A	<0.000000	N/A	0.000190195	11.8225	0.009624	1.40102	<0.000000	N/A	<0.000000	N/A	0.0728106	1.60444	0.0633309	0.717862	0.0707997	1.09201	0.067064	1.00246	0.0636301	1.70397	<0.000000	N/A	0.000139217	16.1826
	FALSE	018.d	2018-05-21 11:07:51	Sample		1/100	1	0.00105844	27.0261	3.84248e-05	204.498	0.249316	0.693571	0.0358722	1.35483	<0.000000	N/A	0.776525	1.79767	0.00505077	57.2133	0.00840578	9.18111	<0.000000	N/A	<0.000000	N/A	5.7887e-05	20.7464	0.00320534	3.24038	<0.000000	N/A	<0.000000	N/A	0.0731042	1.1475	0.0586293	0.724501	0.0706365	1.13621	0.0623044	0.828958	0.0591985	0.903371	<0.000000	N/A	6.60197e-05	58.6235
	FALSE	019.d	2018-05-21 11:11:27	Sample		1/200	1	0.00153895	43.8534	7.68332e-05	47.9083	0.128148	0.774527	0.0200414	1.74836	<0.000000	N/A	0.381944	0.587978	0.00293025	51.6723	0.00485988	14.114	<0.000000	N/A	<0.000000	N/A	1.10448e-07	10596.3	8.12101e-05	92.6925	<0.000000	N/A	<0.000000	N/A	0.0726217	0.828966	0.0602739	0.421483	0.0702402	0.579101	0.0638649	0.309464	0.0600411	0.729998	<0.000000	N/A	4.11423e-05	25.1389
	FALSE	020.d	2018-05-21 11:15:05	Sample		1/400	1	0.000745095	30.1013	2.19618e-05	209.075	0.0666519	0.710152	0.0117715	3.0594	<0.000000	N/A	0.19024	0.455642	0.000809731	136.144	0.00271663	27.8898	<0.000000	N/A	<0.000000	N/A	<0.000000	N/A	<0.000000	N/A	<0.000000	N/A	<0.000000	N/A	0.0730812	0.473071	0.0576614	0.645968	0.0711313	0.533321	0.0610674	0.476074	0.057365	0.897342	<0.000000	N/A	4.06644e-05	61.4146
	FALSE	021.d	2018-05-21 11:18:40	Sample		1/800	1	0.000675443	68.6748	1.09891e-05	446.69	0.0347504	2.56493	0.00762114	1.72559	<0.000000	N/A	0.0928339	1.95471	0.000385696	332.692	0.00283639	18.9659	<0.000000	N/A	<0.000000	N/A	<0.000000	N/A	<0.000000	N/A	<0.000000	N/A	<0.000000	N/A	0.0729251	0.305956	0.0561055	0.425835	0.0707839	0.613183	0.059538	0.826701	0.0559986	1.10034	<0.000000	N/A	1.43649e-06	449.922
	FALSE	022.d	2018-05-21 11:22:18	Sample		1/1000	1	0.00050136	87.1554	0	N/A	0.0288128	1.8064	0.00680829	0.624103	<0.000000	N/A	0.0738351	1.07479	0.00019279	898.817	0.0026379	25.7163	<0.000000	N/A	<0.000000	N/A	<0.000000	N/A	<0.000000	N/A	<0.000000	N/A	<0.000000	N/A	0.0730578	0.307699	0.0567244	1.13481	0.0711233	0.354496	0.0598154	0.80526	0.0565769	1.16636	<0.000000	N/A	9.08964e-06	192.845
	FALSE	023.d	2018-05-21 11:25:54	Sample		1/2000	1	0.000626721	93.6711	<0.000000	N/A	0.512675	0.875534	0.00527246	2.85142	<0.000000	N/A	0.044589	2.91607	0.000616998	219.164	0.00186255	23.5225	<0.000000	N/A	<0.000000	N/A	<0.000000	N/A	<0.000000	N/A	<0.000000	N/A	<0.000000	N/A	0.0741768	1.19352	0.0558495	0.469928	0.0720414	0.591	0.0590378	1.12751	0.0560223	1.33123	<0.000000	N/A	1.5787e-05	96.1897
	FALSE	024.d	2018-05-21 11:29:32	Sample		Testis 1/10	1	0.000501402	54.016	5.48879e-05	129.41	2.60047	1.26214	0.22732	0.803565	<0.000000	N/A	5.04497	0.967665	0.0185451	14.5795	0.0253863	4.51777	2.70272e-06	154.886	<0.000000	N/A	0.000451443	6.51755	0.0642744	1.06762	<0.000000	N/A	0.000158674	40.1531	0.0124233	0.444756	0.0480556	1.65259	0.0125553	2.07409	0.0511778	1.53037	0.0482029	0.848592	<0.000000	N/A	0.000197579	21.4643
	FALSE	025.d	2018-05-21 11:33:06	Sample		1/20	1	0.000654586	23.9685	<0.000000	N/A	1.31153	0.744113	0.115711	1.03679	<0.000000	N/A	2.53258	0.442759	0.0228634	14.8863	0.035343	1.46234	<0.000000	N/A	<0.000000	N/A	0.000161306	12.9127	0.0302752	0.452174	<0.000000	N/A	<0.000000	N/A	0.0108397	0.752637	0.043315	1.11271	0.0108732	0.885251	0.0454514	0.803199	0.0427917	0.977499	<0.000000	N/A	8.70684e-05	24.6186
	FALSE	026.d	2018-05-21 11:36:43	Sample		1/50	1	0.000633687	30.6937	<0.000000	N/A	0.530953	0.71285	0.0473286	1.21545	<0.000000	N/A	1.03932	1.52987	0.00913765	29.689	0.0157949	3.56968	<0.000000	N/A	<0.000000	N/A	<0.000000	N/A	0.0104515	2.38501	<0.000000	N/A	<0.000000	N/A	0.0141077	1.29463	0.0271575	1.31814	0.0141154	2.06116	0.0286523	1.60358	0.0271302	0.516267	<0.000000	N/A	3.73157e-05	92.0702
	FALSE	027.d	2018-05-21 11:40:18	Sample		1/100	1	0.000800814	28.9359	2.7444e-05	327.083	0.255869	0.727529	0.0246151	2.46765	<0.000000	N/A	0.517092	0.773126	0.00458805	29.5034	0.00946342	5.56044	<0.000000	N/A	<0.000000	N/A	<0.000000	N/A	0.00378439	0.953018	<0.000000	N/A	<0.000000	N/A	0.0110307	0.479723	0.0187829	1.01201	0.0110848	1.41762	0.0197237	0.731689	0.0188375	1.80829	<0.000000	N/A	1.62663e-05	147.566
	FALSE	028.d	2018-05-21 11:43:55	Sample		1/200	1	0.000466571	73.6879	<0.000000	N/A	0.128368	0.772147	0.0130703	3.08141	<0.000000	N/A	0.263953	0.420452	0.00242902	24.0769	0.0049921	3.99062	<0.000000	N/A	<0.000000	N/A	<0.000000	N/A	0.000340603	17.5127	<0.000000	N/A	<0.000000	N/A	0.00995246	0.862193	0.0159402	0.919573	0.00994385	1.01114	0.0168534	0.783296	0.0159751	1.84142	<0.000000	N/A	4.78591e-07	1515.97
	FALSE	029.d	2018-05-21 11:47:30	Sample		1/400	1	0.000285522	124.186	<0.000000	N/A	0.0742796	0.811429	0.00928739	0.992315	<0.000000	N/A	0.149755	0.565253	0.0239428	15.0573	0.0344755	2.6725	<0.000000	N/A	<0.000000	N/A	<0.000000	N/A	<0.000000	N/A	<0.000000	N/A	<0.000000	N/A	0.00999668	1.07449	0.036634	0.583546	0.0099717	0.671628	0.0384763	1.18191	0.0365333	1.2364	<0.000000	N/A	<0.000000	N/A
	FALSE	030.d	2018-05-21 11:51:08	Sample		1/800	1	0.000389963	106.285	<0.000000	N/A	0.0324997	3.37314	0.0044616	4.24416	<0.000000	N/A	0.0697589	1.29277	0.00420241	45.5979	0.00669422	4.65759	<0.000000	N/A	<0.000000	N/A	<0.000000	N/A	<0.000000	N/A	<0.000000	N/A	<0.000000	N/A	0.00947749	1.17445	0.0167297	1.95414	0.00938004	0.615448	0.0176819	1.73214	0.0168128	2.0252	<0.000000	N/A	<0.000000	N/A
	FALSE	031.d	2018-05-21 11:54:44	Sample		1/1000	1	0.000299433	66.9999	5.49044e-06	1171.96	0.0305085	3.12497	0.00494689	2.94135	<0.000000	N/A	0.0568315	1.89962	0.0143809	12.2272	0.0242921	5.79775	<0.000000	N/A	<0.000000	N/A	<0.000000	N/A	<0.000000	N/A	<0.000000	N/A	<0.000000	N/A	0.00930953	0.483187	0.0288797	1.28356	0.00934396	0.664705	0.0304703	1.26408	0.0287389	1.64978	<0.000000	N/A	<0.000000	N/A
	FALSE	032.d	2018-05-21 11:58:22	Sample		1/2000	1	0.00025069	167.928	<0.000000	N/A	0.0100587	5.58003	0.0023844	5.0846	<0.000000	N/A	0.025182	3.16927	<0.000000	N/A	0.000311981	137.697	<0.000000	N/A	<0.000000	N/A	<0.000000	N/A	<0.000000	N/A	<0.000000	N/A	<0.000000	N/A	0.00909181	0.462505	0.0110588	0.608811	0.00909423	0.920953	0.0117583	2.28244	0.0110184	1.77735	<0.000000	N/A	<0.000000	N/A
	FALSE	033.d	2018-05-21 12:01:58	Sample		Akciger 1/10	1	0.000640653	99.5448	2.20229e-21	2.22892e+18	1.77162	0.641456	0.118932	1.25328	<0.000000	N/A	2.44947	0.650975	0.0115666	12.6708	0.0184275	2.32863	4.88203e-06	78.4476	<0.000000	N/A	0.000189317	5.65401	0.116436	0.693236	<0.000000	N/A	0.00017811	7.66138	0.0637523	1.79218	0.0603186	1.12778	0.0630157	0.588739	0.063544	0.787857	0.0603795	1.27468	<0.000000	N/A	0.0003258	12.9213
	FALSE	034.d	2018-05-21 12:05:36	Sample		1/20	1	6.26752e-05	634.126	<0.000000	N/A	0.862957	1.61756	0.0591227	1.29793	<0.000000	N/A	1.19594	0.724755	0.00667006	14.9326	0.0103097	4.54203	<0.000000	N/A	<0.000000	N/A	5.41336e-05	46.0256	0.0514802	0.786608	<0.000000	N/A	0.000109492	49.8022	0.0688828	0.920078	0.0614116	1.22942	0.066737	0.452483	0.0649973	1.0945	0.0611096	1.01446	<0.000000	N/A	0.000143045	15.75
	FALSE	035.d	2018-05-21 12:09:13	Sample		1/50	1	0.000174093	169.474	<0.000000	N/A	0.345988	1.66507	0.0253409	2.7427	<0.000000	N/A	0.46226	1.21799	0.00358565	54.7504	0.00448802	10.1378	<0.000000	N/A	<0.000000	N/A	<0.000000	N/A	0.018413	1.38421	<0.000000	N/A	<0.000000	N/A	0.0711941	0.714211	0.0560084	0.807236	0.0689658	1.84811	0.0590311	1.48128	0.0555364	1.25067	<0.000000	N/A	6.17131e-05	20.3984
	FALSE	036.d	2018-05-21 12:12:50	Sample		1/100	1	0.00041083	63.5896	<0.000000	0	0.166007	0.536167	0.0145793	1.98909	<0.000000	N/A	0.232115	0.396743	0.000963836	249.249	0.00273867	18.0779	<0.000000	N/A	<0.000000	N/A	<0.000000	N/A	0.00770051	1.86017	<0.000000	N/A	0.000106501	41.2076	0.0718051	0.925676	0.0546764	0.949386	0.0698301	0.542297	0.0582072	0.42137	0.0548834	0.684791	<0.000000	N/A	2.96604e-05	73.1623
	FALSE	037.d	2018-05-21 12:16:28	Sample		1/200	1	0.000376041	53.0217	5.49044e-06	935.114	0.0879144	1.10167	0.00908366	1.70036	<0.000000	N/A	0.114409	1.57541	0.000693964	138.066	0.00241723	26.5573	<0.000000	N/A	<0.000000	N/A	<0.000000	N/A	0.00221511	4.07992	<0.000000	N/A	<0.000000	N/A	0.0728795	1.41415	0.0552547	0.680626	0.070529	1.03345	0.058424	0.720007	0.0554671	0.864964	<0.000000	N/A	1.48299e-05	63.9073
	FALSE	038.d	2018-05-21 12:20:08	Sample		1/400	1	0.000501381	50.3164	<0.000000	N/A	0.0439976	1.67667	0.00617764	3.73722	<0.000000	N/A	0.0558746	1.62402	5.04154e-19	1.28538e+17	0.0017271	31.475	<0.000000	N/A	<0.000000	N/A	<0.000000	N/A	<0.000000	N/A	<0.000000	N/A	<0.000000	N/A	0.0726284	0.699596	0.0546291	0.324236	0.0706482	0.321001	0.0579693	0.486086	0.05464	0.277988	<0.000000	N/A	<0.000000	N/A
	FALSE	039.d	2018-05-21 12:23:44	Sample		1/800	1	0.000118395	85.7417	<0.000000	0	0.0231365	2.87901	0.00481906	3.23075	<0.000000	N/A	0.0261377	1.62736	<0.000000	N/A	0.00105575	38.5931	<0.000000	N/A	<0.000000	N/A	<0.000000	N/A	<0.000000	N/A	<0.000000	N/A	<0.000000	N/A	0.0728531	0.60088	0.0545141	1.14798	0.0709967	0.555018	0.0580188	1.13688	0.0546287	0.745677	<0.000000	N/A	3.3487e-06	563.786
	FALSE	040.d	2018-05-21 12:27:24	Sample		1/1000	1	0.000327277	95.4505	<0.000000	N/A	0.0207152	2.38258	0.00455444	5.88844	<0.000000	N/A	0.0213692	2.61332	7.71971e-05	1171.23	0.00115974	33.3169	<0.000000	N/A	<0.000000	N/A	<0.000000	N/A	<0.000000	N/A	<0.000000	N/A	<0.000000	N/A	0.0730826	1.54316	0.0551821	0.963159	0.0711373	1.25441	0.058243	1.1878	0.0547401	0.765168	<0.000000	N/A	<0.000000	N/A
	FALSE	041.d	2018-05-21 12:31:01	Sample		1/2000	1	0.000341241	103.958	<0.000000	N/A	0.0121668	2.33662	0.00398266	4.36219	<0.000000	N/A	0.00950066	10.9976	0.000269987	443.082	0.0004538	83.8418	<0.000000	N/A	<0.000000	N/A	1.32257e-06	1065.08	<0.000000	N/A	<0.000000	N/A	<0.000000	N/A	0.0729314	0.817427	0.0540561	1.03213	0.0706538	0.998183	0.057189	1.43077	0.0547008	1.55236	<0.000000	N/A	<0.000000	N/A
	FALSE	042.d	2018-05-21 12:34:40	Sample		KC 1/10	1	0.00037603	77.0784	<0.000000	N/A	0.442038	1.02733	0.125211	1.44046	<0.000000	N/A	2.11556	1.07461	0.000655395	195.099	0.00299714	20.4594	<0.000000	N/A	<0.000000	N/A	0.00119828	2.70508	0.0547358	1.20893	<0.000000	N/A	<0.000000	N/A	0.0107155	1.24693	0.0285767	1.3498	0.0107531	1.03016	0.0299544	0.972732	0.02842	1.4809	<0.000000	N/A	0.000102378	35.5655
	FALSE	043.d	2018-05-21 12:38:16	Sample		1/20	1	0.000362098	78.1193	<0.000000	N/A	0.207996	1.60221	0.0629044	1.28656	<0.000000	N/A	1.07191	1.67406	<0.000000	N/A	0.000872955	63.8751	<0.000000	N/A	<0.000000	N/A	0.000529527	3.46393	0.0258766	1.44064	<0.000000	N/A	<0.000000	N/A	0.0106205	1.14596	0.019325	2.06238	0.010597	1.5923	0.0203636	2.04605	0.0192123	1.88198	<0.000000	N/A	5.74087e-05	29.7563
	FALSE	044.d	2018-05-21 12:41:54	Sample		1/50	1	0.000229813	123.275	1.35525e-21	5.43258e+18	0.0830542	1.33118	0.0264536	2.24246	<0.000000	N/A	0.420122	0.652368	0.00320012	63.6664	0.0065965	6.93568	<0.000000	N/A	<0.000000	N/A	0.000136276	8.33722	0.00859177	0.855817	<0.000000	N/A	<0.000000	N/A	0.00973472	0.915564	0.0201179	1.02295	0.00975401	1.08229	0.0213727	0.942267	0.020146	1.0522	<0.000000	N/A	1.00461e-05	185.504
	FALSE	045.d	2018-05-21 12:45:29	Sample		1/100	1	0.000362108	76.0202	<0.000000	N/A	0.0440877	1.39706	0.0147813	2.92993	<0.000000	N/A	0.211483	0.849497	0.00898331	45.9613	0.0136858	5.71553	<0.000000	N/A	<0.000000	N/A	1.95139e-05	75.1398	0.00324161	3.39265	<0.000000	N/A	<0.000000	N/A	0.00946014	0.67172	0.0296785	1.08098	0.00938367	0.912229	0.0315518	1.11684	0.0296425	1.35592	<0.000000	N/A	9.56823e-06	121.189
	FALSE	046.d	2018-05-21 12:49:07	Sample		1/200	1	0.000132317	180.979	<0.000000	N/A	0.0226215	2.8593	0.00830667	3.8633	<0.000000	N/A	0.11378	1.03031	0.00566765	34.1831	0.00990301	5.46112	<0.000000	N/A	<0.000000	N/A	<0.000000	N/A	<0.000000	N/A	<0.000000	N/A	<0.000000	N/A	0.00912282	0.302442	0.0214205	1.55867	0.00903182	0.95634	0.0225452	1.07887	0.0212441	1.02061	<0.000000	N/A	<0.000000	N/A
	FALSE	047.d	2018-05-21 12:52:42	Sample		1/400	1	0.000208903	154.374	<0.000000	N/A	0.00975309	6.27539	0.00469841	2.13872	<0.000000	N/A	0.0559327	2.65625	0.000347011	584.762	0.00143084	19.0037	<0.000000	N/A	<0.000000	N/A	<0.000000	N/A	<0.000000	N/A	<0.000000	N/A	<0.000000	N/A	0.00899533	0.94361	0.0143428	1.59208	0.00896984	1.50401	0.0150322	2.89856	0.0143574	2.28144	<0.000000	N/A	<0.000000	N/A
	FALSE	048.d	2018-05-21 12:56:20	Sample		1/800	1	0.000132306	179.075	<0.000000	N/A	0.00267808	25.6134	0.00261216	7.30392	<0.000000	N/A	0.0266704	3.23233	<0.000000	N/A	<0.000000	N/A	<0.000000	N/A	<0.000000	N/A	<0.000000	N/A	<0.000000	N/A	<0.000000	N/A	0.000595378	5.54842	0.00903183	0.550605	0.011102	2.16339	0.00905207	0.996738	0.0116477	2.76434	0.0110244	2.31033	<0.000000	N/A	<0.000000	N/A
	FALSE	049.d	2018-05-21 12:59:57	Sample		1/1000	1	0.000167127	186.691	<0.000000	N/A	0.00165014	27.0053	0.00250099	3.9461	<0.000000	N/A	0.0206182	2.3784	<0.000000	N/A	<0.000000	N/A	<0.000000	N/A	<0.000000	N/A	<0.000000	N/A	<0.000000	N/A	<0.000000	N/A	<0.000000	N/A	0.00882659	0.292647	0.0122962	1.28278	0.00885759	1.33354	0.0127585	0.712268	0.012269	2.06632	<0.000000	N/A	<0.000000	N/A
	FALSE	050.d	2018-05-21 13:03:35	Sample		1/2000	1	0.000320332	123.312	<0.000000	N/A	<0.000000	N/A	0.00172346	9.59924	<0.000000	N/A	0.00819351	6.59088	<0.000000	N/A	<0.000000	N/A	<0.000000	N/A	<0.000000	N/A	<0.000000	N/A	<0.000000	N/A	<0.000000	N/A	<0.000000	N/A	0.00859579	0.499669	0.0101988	1.73828	0.00856452	1.2309	0.0107259	1.13914	0.0102233	2.12975	<0.000000	N/A	<0.000000	N/A
	FALSE	051.d	2018-05-21 13:07:10	Sample		Serum 1/10	1	0.000146249	324.85	<0.000000	N/A	8.24848	0.52335	0.0724569	0.796792	<0.000000	N/A	0.617783	0.666409	0.0357413	3.5778	0.0511827	3.53512	8.4565e-06	60.6612	0.0013959	1.67232	0.000135395	11.3254	0.0274647	1.0946	3.84126e-05	15.9533	0.00100491	5.47611	0.0120304	0.516355	0.0173513	1.27031	0.0120342	0.782407	0.0183144	0.473683	0.0175201	1.2198	6.00803e-06	49.1901	0.000107639	8.0119
	FALSE	052.d	2018-05-21 13:10:48	Sample		1/20	1	0.000250701	182.519	<0.000000	N/A	3.67393	1.02457	0.0335512	1.45955	<0.000000	N/A	0.274154	0.977455	0.0138414	14.4601	0.0224002	2.0985	<0.000000	N/A	0.000290681	7.0535	<0.000000	N/A	0.0103603	1.33988	<0.000000	N/A	0.000182265	20.7923	0.0111153	0.983017	0.0148152	1.41523	0.0111046	1.06116	0.0155907	3.48596	0.0148654	0.96562	<0.000000	N/A	5.21456e-05	67.8387
	FALSE	053.d	2018-05-21 13:14:25	Sample		1/50	1	0.000201948	185.932	<0.000000	N/A	1.47997	0.654847	0.0139527	3.14008	<0.000000	N/A	0.110854	1.25687	0.00412533	30.9976	0.00781004	7.94643	<0.000000	N/A	<0.000000	N/A	<0.000000	N/A	0.00257082	3.672	<0.000000	N/A	<0.000000	N/A	0.00986605	0.902295	0.0167306	1.34139	0.0098746	0.512378	0.0177912	0.530397	0.0168682	1.38677	<0.000000	N/A	2.24844e-05	72.3849
	FALSE	054.d	2018-05-21 13:18:04	Sample		1/100	1	0.000236768	84.2247	<0.000000	N/A	0.74374	0.814925	0.00759965	1.89855	<0.000000	N/A	0.0625223	1.3125	0.00042415	298.733	0.00236364	16.4322	<0.000000	N/A	<0.000000	N/A	<0.000000	N/A	<0.000000	N/A	<0.000000	N/A	<0.000000	N/A	0.00923673	0.694301	0.0195348	1.56864	0.00935449	2.26206	0.0205651	1.23927	0.0192136	0.525884	<0.000000	N/A	4.77873e-07	2681.53
	FALSE	055.d	2018-05-21 13:21:40	Sample		1/200	1	0.000327309	82.0534	<0.000000	N/A	0.374064	0.988097	0.00418802	4.71759	<0.000000	N/A	0.0284693	2.77793	<0.000000	N/A	<0.000000	N/A	<0.000000	N/A	<0.000000	N/A	<0.000000	N/A	<0.000000	N/A	<0.000000	N/A	<0.000000	N/A	0.00867214	0.74981	0.0161642	1.2323	0.00875002	0.700866	0.0169891	1.64056	0.0162515	1.91898	<0.000000	N/A	<0.000000	N/A
	FALSE	056.d	2018-05-21 13:25:18	Sample		1/400	1	4.17765e-05	515.112	<0.000000	N/A	0.176923	0.968338	0.00313328	5.0335	<0.000000	N/A	0.0146404	3.66751	<0.000000	N/A	0.00197289	23.2302	<0.000000	N/A	<0.000000	N/A	<0.000000	N/A	<0.000000	N/A	<0.000000	N/A	<0.000000	N/A	0.00890261	0.599434	0.0133096	1.58416	0.00907271	0.624782	0.0139208	1.98554	0.0132421	3.67763	<0.000000	N/A	<0.000000	N/A
	FALSE	057.d	2018-05-21 13:28:54	Sample		1/800	1	0.000243724	120.628	<0.000000	N/A	0.0848637	1.299	0.0018965	8.71043	<0.000000	N/A	0.00522507	13.836	<0.000000	N/A	<0.000000	N/A	<0.000000	N/A	<0.000000	N/A	<0.000000	N/A	<0.000000	N/A	<0.000000	N/A	<0.000000	N/A	0.00898768	0.994224	0.0103988	2.29296	0.00901303	1.16803	0.0110108	1.99934	0.0103024	2.35834	<0.000000	N/A	<0.000000	N/A
	FALSE	058.d	2018-05-21 13:32:32	Sample		1/1000	1	0.000389952	125.545	1.64713e-05	302.634	0.0672195	1.92918	0.00203016	7.50305	<0.000000	N/A	0.00425681	10.5687	0.001735	53.6327	0.00323035	16.7112	<0.000000	N/A	<0.000000	N/A	<0.000000	N/A	<0.000000	N/A	<0.000000	N/A	<0.000000	N/A	0.00876594	0.634608	0.0114043	2.04758	0.00883496	1.10472	0.0120622	2.3108	0.0113771	1.39322	<0.000000	N/A	<0.000000	N/A
	FALSE	059.d	2018-05-21 13:36:09	Sample		1/2000	1	0.000215891	154.008	<0.000000	N/A	0.0310485	0.921161	0.00139615	7.70152	<0.000000	N/A	<0.000000	N/A	<0.000000	N/A	<0.000000	N/A	<0.000000	N/A	<0.000000	N/A	<0.000000	N/A	<0.000000	N/A	<0.000000	N/A	<0.000000	N/A	0.00859948	0.643401	0.0098842	1.0274	0.00871242	0.788588	0.0104078	1.67462	0.00980167	1.0915	<0.000000	N/A	<0.000000	N/A
	FALSE	060.d	2018-05-21 13:39:47	Sample		Dalak 1/10	1	0.000146249	142.244	<0.000000	N/A	0.726113	1.43466	0.135746	1.06487	<0.000000	N/A	2.97422	1.25301	0.00697844	12.7189	0.012819	2.28326	2.17931e-06	100.614	<0.000000	N/A	0.000138151	6.43184	0.872975	0.785046	<0.000000	N/A	6.76219e-05	29.9976	0.0635804	1.67771	0.0606522	1.03206	0.0631008	1.01673	0.0643252	1.3103	0.0607435	1.20557	<0.000000	N/A	0.000384646	7.02796
	FALSE	061.d	2018-05-21 13:43:21	Sample		1/20	1	2.7844e-05	1233.36	<0.000000	N/A	0.37828	0.910091	0.0703947	2.05197	<0.000000	N/A	1.53432	1.43741	0.0076339	21.0843	0.0117503	7.49588	<0.000000	N/A	<0.000000	N/A	5.44656e-05	27.5919	0.440166	0.621961	<0.000000	N/A	1.87717e-05	237.074	0.0682262	1.07969	0.0651873	1.01253	0.0664767	1.0324	0.0694845	1.5839	0.0649339	1.0154	<0.000000	N/A	0.000224375	13.089
	FALSE	062.d	2018-05-21 13:46:56	Sample		1/50	1	4.87532e-05	564.57	<0.000000	N/A	0.153429	0.855817	0.0315193	2.22179	<0.000000	N/A	0.608329	1.0269	0.00690136	48.0409	0.0127606	4.21179	<0.000000	N/A	<0.000000	N/A	<0.000000	N/A	0.175037	0.898831	<0.000000	N/A	3.17339e-05	78.6901	0.0717312	1.35389	0.063474	0.977796	0.069268	1.00174	0.0667854	0.74188	0.0631787	1.61176	<0.000000	N/A	9.18528e-05	22.9703
	FALSE	063.d	2018-05-21 13:50:31	Sample		1/100	1	0.000292477	259.723	<0.000000	N/A	0.0768695	1.47701	0.0176393	2.6516	<0.000000	N/A	0.304876	0.708402	0.00366267	38.6054	0.00605128	4.68483	<0.000000	N/A	<0.000000	N/A	<0.000000	N/A	0.0880855	1.06986	<0.000000	N/A	<0.000000	N/A	0.0722695	0.667219	0.057537	1.56516	0.0697713	1.02199	0.0607755	1.30588	0.0576815	0.999927	<0.000000	N/A	2.77482e-05	83.9308
	FALSE	064.d	2018-05-21 13:54:09	Sample		1/200	1	7.65972e-05	199.198	<0.000000	N/A	0.0416297	1.2214	0.012305	30.7305	<0.000000	N/A	0.155275	1.03139	0.000963952	113.651	0.00365901	23.0128	<0.000000	N/A	<0.000000	N/A	<0.000000	N/A	0.0409711	1.01178	<0.000000	N/A	<0.000000	N/A	0.0727406	1.54444	0.0567676	1.2041	0.070214	0.676463	0.0604868	0.887945	0.0569148	1.38371	<0.000000	N/A	4.79308e-07	1632.35
	FALSE	065.d	2018-05-21 13:57:47	Sample		1/400	1	8.35635e-05	683.995	<0.000000	N/A	0.0225185	2.38283	0.00708735	3.19448	<0.000000	N/A	0.0763354	1.56596	0.00200487	62.6833	0.00190043	24.3343	<0.000000	N/A	<0.000000	N/A	<0.000000	N/A	0.018909	2.50613	<0.000000	N/A	<0.000000	N/A	0.0728381	1.29654	0.0552755	1.40068	0.0704033	0.890752	0.0589193	1.18389	0.0553734	0.974089	<0.000000	N/A	<0.000000	N/A
	FALSE	066.d	2018-05-21 14:01:24	Sample		1/800	1	<0.000000	N/A	<0.000000	N/A	0.0152674	6.25834	0.00557477	4.78253	<0.000000	N/A	0.038632	1.98541	0.00235188	52.6101	0.00630976	10.0202	<0.000000	N/A	<0.000000	N/A	<0.000000	N/A	0.00789399	1.94087	<0.000000	N/A	<0.000000	N/A	0.0729386	0.172518	0.0604955	0.870102	0.0706662	0.811818	0.0639951	0.870425	0.0602247	0.680665	<0.000000	N/A	<0.000000	N/A
	FALSE	067.d	2018-05-21 14:05:02	Sample		1/1000	1	0.000174114	150.056	<0.000000	N/A	0.011805	3.85419	0.00503208	5.30691	<0.000000	N/A	0.0293405	2.45965	0.000539859	246.866	0.00321457	11.324	<0.000000	N/A	<0.000000	N/A	<0.000000	N/A	0.00559462	1.08164	<0.000000	N/A	<0.000000	N/A	0.0723889	0.635106	0.0573788	0.75852	0.070168	0.77056	0.0606618	0.937778	0.0571505	1.48513	<0.000000	N/A	<0.000000	N/A
	FALSE	068.d	2018-05-21 14:08:39	Sample		1/2000	1	0.000153205	165.436	<0.000000	N/A	0.0123367	3.25814	0.00504467	1.95449	<0.000000	N/A	0.0165465	3.43567	0.00647733	36.3544	0.0111513	3.80441	<0.000000	N/A	<0.000000	N/A	<0.000000	N/A	0.00133899	10.227	<0.000000	N/A	2.02669e-05	236.338	0.0725277	0.344767	0.0666092	0.998951	0.0701693	0.863752	0.0701147	0.907085	0.0668659	1.37103	<0.000000	N/A	<0.000000	N/A
	FALSE	069.d	2018-05-21 14:12:14	Sample		Yumurtalik 1/10	1	6.26857e-05	529.257	<0.000000	N/A	1.12881	1.81123	0.0787694	1.71879	<0.000000	N/A	1.53771	2.1383	0.00732545	25.9586	0.0123871	4.22525	<0.000000	N/A	<0.000000	N/A	9.15148e-06	190.695	0.033396	2.20157	<0.000000	N/A	1.16264e-05	359.92	0.00903311	1.93163	0.0190472	1.4132	0.00910581	1.75241	0.0198134	1.92266	0.0187717	1.25516	<0.000000	N/A	3.63586e-05	50.4039
	FALSE	070.d	2018-05-21 14:15:52	Sample		1/20	1	0.000111418	433.807	<0.000000	N/A	0.606565	1.75641	0.0419398	1.95062	<0.000000	N/A	0.825407	1.24206	0.0020435	95.1322	0.00592195	8.16445	<0.000000	N/A	<0.000000	N/A	<0.000000	N/A	0.0161473	0.578527	<0.000000	N/A	<0.000000	N/A	0.00888797	1.61817	0.0147108	0.886746	0.00904092	0.763978	0.0155674	1.43825	0.0147176	1.47154	<0.000000	N/A	1.53099e-05	102.815
	FALSE	071.d	2018-05-21 14:19:28	Sample		1/50	1	9.74959e-05	250.758	<0.000000	N/A	0.244593	0.902226	0.0197835	0.634592	<0.000000	N/A	0.336294	0.752955	0.0266417	19.365	0.0421188	3.18261	<0.000000	N/A	<0.000000	N/A	<0.000000	N/A	0.00476729	2.45333	<0.000000	N/A	<0.000000	N/A	0.00916134	0.755131	0.0459474	0.604344	0.00912445	0.973684	0.0478516	0.895243	0.0450029	0.871832	<0.000000	N/A	<0.000000	N/A
	FALSE	072.d	2018-05-21 14:23:07	Sample		1/100	1	2.08883e-08	2.07055e+06	<0.000000	N/A	0.118641	1.03276	0.0105707	2.17151	<0.000000	N/A	0.164477	0.817807	0.0131087	17.6342	0.0212998	3.05503	<0.000000	N/A	<0.000000	N/A	<0.000000	N/A	0.000769696	15.9402	<0.000000	N/A	<0.000000	N/A	0.00906112	1.18317	0.0292523	0.835866	0.00903327	1.59789	0.0309477	0.63064	0.0290749	0.867551	<0.000000	N/A	<0.000000	N/A
	FALSE	073.d	2018-05-21 14:26:44	Sample		1/200	1	7.66077e-05	196.572	<0.000000	N/A	0.0582269	2.91482	0.00596504	3.03962	<0.000000	N/A	0.0827959	1.88262	0.00720969	27.5941	0.0131783	6.04175	<0.000000	N/A	<0.000000	N/A	<0.000000	N/A	<0.000000	N/A	<0.000000	N/A	<0.000000	N/A	0.00900456	1.5247	0.0196414	1.47158	0.00904761	1.64553	0.0205996	1.47515	0.0194592	1.94998	<0.000000	N/A	<0.000000	N/A
	FALSE	074.d	2018-05-21 14:30:23	Sample		1/400	1	0.000389973	109.787	<0.000000	N/A	0.0285567	1.34518	0.00344268	4.1872	<0.000000	N/A	0.0443344	2.26728	0.000886812	275.562	0.00258112	21.3071	<0.000000	N/A	<0.000000	N/A	<0.000000	N/A	<0.000000	N/A	<0.000000	N/A	<0.000000	N/A	0.00901017	0.598057	0.0130872	1.61379	0.00907606	0.66339	0.01374	0.809936	0.0127236	2.31045	<0.000000	N/A	<0.000000	N/A
	FALSE	075.d	2018-05-21 14:33:59	Sample		1/800	1	0.000271589	104.78	<0.000000	N/A	0.0123861	3.76837	0.00214315	6.33722	<0.000000	N/A	0.0207884	3.5882	<0.000000	N/A	<0.000000	N/A	<0.000000	N/A	<0.000000	N/A	<0.000000	N/A	<0.000000	N/A	<0.000000	N/A	<0.000000	N/A	0.00900171	1.12949	0.0105676	0.793204	0.00905054	1.49027	0.0111486	1.25637	0.0106018	1.06776	<0.000000	N/A	<0.000000	N/A
	FALSE	076.d	2018-05-21 14:37:38	Sample		1/1000	1	0.00021588	373.986	<0.000000	N/A	0.00878381	7.81785	0.00227858	7.9773	<0.000000	N/A	0.013683	3.04323	0.000771161	195.728	0.00277339	19.7848	<0.000000	N/A	<0.000000	N/A	<0.000000	N/A	<0.000000	N/A	<0.000000	N/A	<0.000000	N/A	0.00894134	1.05074	0.0131211	1.13225	0.00895328	1.42364	0.0137877	0.612556	0.0130663	1.98916	<0.000000	N/A	<0.000000	N/A
	FALSE	077.d	2018-05-21 14:41:13	Sample		1/2000	1	0.000181059	158.217	<0.000000	N/A	0.00136343	59.8052	0.00147416	9.61169	<0.000000	N/A	0.00583339	12.8984	<0.000000	N/A	<0.000000	N/A	<0.000000	N/A	<0.000000	N/A	<0.000000	N/A	<0.000000	N/A	<0.000000	N/A	<0.000000	N/A	0.00893163	0.592847	0.00911545	0.8512	0.00888105	1.01609	0.00974638	1.29647	0.00915849	1.5521	<0.000000	N/A	<0.000000	N/A
	FALSE	078.d	2018-05-21 14:44:51	Sample		Kalp 1/10	1	0.000174083	294.161	<0.000000	N/A	1.25255	0.836915	0.264873	1.09647	<0.000000	N/A	3.51256	0.655472	0.00539767	20.6086	0.010647	1.60355	<0.000000	N/A	<0.000000	N/A	0.000461034	3.76041	0.101963	0.849014	<0.000000	N/A	0.00025488	20.5486	0.0684551	1.04789	0.0685178	0.943472	0.0666646	0.928443	0.071881	0.645466	0.0684583	1.07471	<0.000000	N/A	0.000130126	31.75
	FALSE	079.d	2018-05-21 14:48:26	Sample		1/20	1	0.000306399	94.2562	<0.000000	N/A	0.570432	0.856028	0.120926	1.23998	<0.000000	N/A	1.5871	0.871661	0.00231337	106.322	0.00611738	4.42911	<0.000000	N/A	<0.000000	N/A	0.000177406	7.65083	0.042023	0.928995	<0.000000	N/A	1.32871e-05	342.762	0.0715641	1.10323	0.0597599	0.615928	0.069459	0.629798	0.0630398	0.849589	0.0594983	0.78667	<0.000000	N/A	5.31035e-05	23.7078
	FALSE	080.d	2018-05-21 14:52:04	Sample		1/50	1	0.000236758	121.54	<0.000000	N/A	0.218554	1.12231	0.049752	1.37386	<0.000000	N/A	0.625611	0.549059	0.00293025	39.8542	0.00372519	11.9094	<0.000000	N/A	<0.000000	N/A	4.98334e-05	29.7897	0.015673	1.03602	<0.000000	N/A	<0.000000	N/A	0.0717466	0.864812	0.0556548	0.113886	0.0695399	0.492548	0.0591086	0.850912	0.0558008	0.453684	<0.000000	N/A	8.13246e-06	270.868
	FALSE	081.d	2018-05-21 14:55:40	Sample		1/100	1	4.87532e-05	899.128	<0.000000	N/A	0.111922	1.5443	0.0271219	1.27179	<0.000000	N/A	0.314743	0.910041	5.78255e-08	3.4046e+06	0.0025244	6.47677	<0.000000	N/A	<0.000000	N/A	6.06307e-06	193.145	0.00631262	1.20552	<0.000000	N/A	<0.000000	N/A	0.0708621	0.592537	0.0583946	0.445295	0.0687558	0.631879	0.0614486	0.323626	0.0581491	0.878055	<0.000000	N/A	<0.000000	N/A
	FALSE	082.d	2018-05-21 14:59:17	Sample		1/200	1	<0.000000	N/A	<0.000000	N/A	0.0592752	1.35491	0.0156163	1.93579	<0.000000	N/A	0.159089	0.639357	0.00212064	64.1535	0.00399623	12.5246	<0.000000	N/A	<0.000000	N/A	<0.000000	N/A	0.00211912	1.94881	<0.000000	N/A	<0.000000	N/A	0.0714129	1.0896	0.0597466	0.887798	0.069045	0.349358	0.0628181	0.320496	0.0600862	0.80766	<0.000000	N/A	<0.000000	N/A
	FALSE	083.d	2018-05-21 15:02:52	Sample		1/400	1	0.000320332	130.745	<0.000000	N/A	0.0325847	2.35308	0.00979178	3.85139	<0.000000	N/A	0.0800701	1.64939	0.00123377	82.6786	0.00330286	11.873	<0.000000	N/A	<0.000000	N/A	<0.000000	N/A	<0.000000	N/A	<0.000000	N/A	0.000175206	19.2385	0.0724005	0.203106	0.0575863	0.485928	0.0697698	0.4946	0.0611232	0.692024	0.0575498	0.753345	<0.000000	N/A	<0.000000	N/A
	FALSE	084.d	2018-05-21 15:06:30	Sample		1/800	1	0.000396929	105.26	<0.000000	N/A	0.0225828	1.52385	0.00756195	3.43843	<0.000000	N/A	0.0430788	2.04246	0.00782663	40.5242	0.0127527	5.34836	<0.000000	N/A	<0.000000	N/A	<0.000000	N/A	<0.000000	N/A	<0.000000	N/A	<0.000000	N/A	0.0724984	0.584018	0.0672094	0.821818	0.07004	0.588167	0.0710144	0.482875	0.0671127	0.421071	<0.000000	N/A	<0.000000	N/A
	FALSE	085.d	2018-05-21 15:10:06	Sample		1/1000	1	<0.000000	N/A	<0.000000	N/A	0.0333792	2.53271	0.00797468	2.78827	<0.000000	N/A	0.0405552	0.5775	0.0185834	5.58595	0.0291078	5.34641	<0.000000	N/A	<0.000000	N/A	<0.000000	N/A	<0.000000	N/A	<0.000000	N/A	<0.000000	N/A	0.0717924	0.868004	0.0893634	1.33674	0.0695002	0.75843	0.0944464	0.657755	0.0895683	0.947736	<0.000000	N/A	<0.000000	N/A
	FALSE	086.d	2018-05-21 15:13:43	Sample		1/2000	1	0.000160171	169.354	<0.000000	N/A	0.0115728	3.91204	0.00506528	3.76963	<0.000000	N/A	0.0156887	4.38534	0.00451091	55.9665	0.00600871	6.13024	<0.000000	N/A	<0.000000	N/A	<0.000000	N/A	<0.000000	N/A	<0.000000	N/A	<0.000000	N/A	0.0716529	0.823211	0.0619917	0.870158	0.0695081	0.5905	0.065468	0.827929	0.0614761	1.0511	<0.000000	N/A	<0.000000	N/A
	FALSE	087.d	2018-05-21 15:17:19	Sample		Bobrek 1/10	1	0.000146239	147.151	<0.000000	N/A	2.4545	1.48634	0.271862	1.47536	<0.000000	N/A	4.04501	1.43275	0.0130703	21.4662	0.0217098	4.37041	1.61283e-05	27.2707	<0.000000	N/A	0.00137164	3.04228	0.100134	0.962127	0.000288889	2.16267	4.20335e-05	133.981	0.0695039	1.46624	0.0712252	1.41027	0.0674892	0.966853	0.0755184	0.66025	0.0714475	0.831216	<0.000000	N/A	0.000164093	14.2311
	FALSE	088.d	2018-05-21 15:20:55	Sample		1/20	1	0.000181039	102.133	<0.000000	N/A	1.17471	1.78367	0.129185	1.20548	<0.000000	N/A	1.94044	1.07003	0.00616889	13.5477	0.00858541	5.95916	<0.000000	N/A	<0.000000	N/A	0.000575519	3.17032	0.0432578	1.21236	0.000107212	2.18015	<0.000000	N/A	0.0399086	1.28875	0.0409295	1.3922	0.039977	1.96164	0.0432614	1.27409	0.0410454	2.54813	<0.000000	N/A	5.78858e-05	25.7051
	FALSE	089.d	2018-05-21 15:24:29	Sample		1/50	1	0.000194992	151.726	<0.000000	0	0.475719	1.51468	0.0522393	0.900941	<0.000000	N/A	0.784183	1.31092	0.00852065	6.27772	0.0149092	4.36497	<0.000000	N/A	<0.000000	N/A	0.000161857	10.5984	0.0153602	0.313115	8.12122e-06	58.6209	<0.000000	N/A	0.0213893	1.06793	0.0368196	1.10052	0.0213163	1.04426	0.03873	0.772896	0.0371541	1.09559	<0.000000	N/A	1.86579e-05	22.9369
	FALSE	090.d	2018-05-21 15:28:08	Sample		1/100	1	0.000257646	92.1568	<0.000000	N/A	0.228574	0.578429	0.0270122	1.99064	<0.000000	N/A	0.394158	0.718117	0.00462656	30.4194	0.00917171	4.83549	<0.000000	N/A	<0.000000	N/A	2.2271e-05	77.6319	0.00621774	0.934806	<0.000000	N/A	<0.000000	N/A	0.0153642	0.622236	0.0298396	0.687129	0.0154304	1.1241	0.0313695	0.667458	0.0297715	1.29956	<0.000000	N/A	5.74094e-06	47.5059
	FALSE	091.d	2018-05-21 15:31:44	Sample		1/200	1	<0.000000	N/A	<0.000000	N/A	0.114288	1.08323	0.0145147	3.4579	<0.000000	N/A	0.198608	0.838297	0.00381701	36.5258	0.00649558	4.09794	<0.000000	N/A	<0.000000	N/A	<0.000000	N/A	0.00159344	4.03262	<0.000000	N/A	<0.000000	N/A	0.0120606	0.803942	0.0217185	0.753998	0.0120472	0.534713	0.0229248	0.792454	0.0216099	1.52145	<0.000000	N/A	<0.000000	N/A
	FALSE	092.d	2018-05-21 15:35:24	Sample		1/400	1	<0.000000	N/A	<0.000000	N/A	0.0594809	2.00217	0.0077629	2.65632	<0.000000	N/A	0.0983138	1.1703	<0.000000	N/A	0.00153483	34.1038	<0.000000	N/A	<0.000000	N/A	<0.000000	N/A	<0.000000	N/A	<0.000000	N/A	<0.000000	N/A	0.0106114	0.801115	0.0153821	0.671578	0.0106653	1.06083	0.0161415	2.24527	0.0154619	0.9539	<0.000000	N/A	<0.000000	N/A
	FALSE	093.d	2018-05-21 15:39:01	Sample		1/800	1	0.000139283	103.974	<0.000000	N/A	0.0259636	1.54971	0.00453424	4.8811	<0.000000	N/A	0.0467253	1.99249	<0.000000	N/A	<0.000000	N/A	<0.000000	N/A	<0.000000	N/A	<0.000000	N/A	<0.000000	N/A	<0.000000	N/A	<0.000000	N/A	0.00994977	0.769179	0.0115946	1.84377	0.00997485	1.54506	0.0120962	0.62165	0.0114192	1.95169	<0.000000	N/A	<0.000000	N/A
	FALSE	094.d	2018-05-21 15:42:40	Sample		1/1000	1	<0.000000	N/A	<0.000000	N/A	0.021746	2.3407	0.00436293	2.19641	<0.000000	N/A	0.0377374	1.75671	<0.000000	N/A	0.000141848	336.683	<0.000000	N/A	<0.000000	N/A	<0.000000	N/A	<0.000000	N/A	<0.000000	N/A	<0.000000	N/A	0.021637	1.14523	0.0210339	1.52148	0.0216664	1.394	0.0222269	1.22373	0.0210236	2.24726	<0.000000	N/A	<0.000000	N/A
	FALSE	095.d	2018-05-21 15:46:16	Sample		1/2000	1	<0.000000	N/A	<0.000000	N/A	0.00844393	7.11339	0.00276823	5.08565	<0.000000	N/A	0.0170335	4.46732	<0.000000	N/A	<0.000000	N/A	<0.000000	N/A	<0.000000	N/A	<0.000000	N/A	<0.000000	N/A	<0.000000	N/A	<0.000000	N/A	0.014985	0.804809	0.0146288	0.974872	0.0149302	0.763798	0.0152898	1.31115	0.0146077	0.66035	<0.000000	N/A	<0.000000	N/A
	FALSE	096.d	2018-05-21 15:49:54	Sample		0.00488	1	0.0054317	8.89046	0.00531821	8.64715	0.00371639	13.9538	0.00527068	3.53148	0.0050135	7.10705	0.00489421	8.03526	0.00408688	52.8842	0.00472746	9.15403	0.00503419	0.996183	0.00505031	0.50996	0.00509859	1.27444	0.00404251	1.25979	0.00510309	0.88046	0.00511245	2.6403	0.00545931	1.00223	0.00505887	2.65598	0.00546822	2.17345	0.00496545	1.27696	0.0049938	1.44868	0.00514507	1.19204	0.00493284	4.66531
	FALSE	097.d	2018-05-21 15:53:29	Sample		Yikama	1	0.00034121	26.6084	2.19535e-05	410.795	<0.000000	N/A	<0.000000	N/A	<0.000000	N/A	<0.000000	N/A	<0.000000	N/A	<0.000000	N/A	<0.000000	N/A	<0.000000	N/A	<0.000000	N/A	<0.000000	N/A	<0.000000	N/A	<0.000000	N/A	0.000112893	14.4002	<0.000000	N/A	0.000117832	14.6365	<0.000000	N/A	<0.000000	N/A	<0.000000	N/A	<0.000000	N/A
	FALSE	098.d	2018-05-21 15:57:06	Sample		Yikama	1	<0.000000	N/A	<0.000000	N/A	<0.000000	N/A	<0.000000	N/A	<0.000000	N/A	<0.000000	N/A	<0.000000	N/A	<0.000000	N/A	<0.000000	N/A	<0.000000	N/A	<0.000000	N/A	<0.000000	N/A	<0.000000	N/A	<0.000000	N/A	0.000110998	18.4176	<0.000000	N/A	0.00014169	13.8881	<0.000000	N/A	<0.000000	N/A	<0.000000	N/A	<0.000000	N/A
[truncated: 38 more columns]
