# Supplementary material for: Dataset of the analyzing trace elements and minerals via ICP-MS: Method validation for the mammalian tissue and serum samples
Source: Data Brief. 2020 Feb 3;29:105218. doi: 10.1016/j.dib.2020.105218 (PMC7016227; doi:10.1016/j.dib.2020.105218)
Supplement: Multimedia component 6 [file mmc6.xlsx]

## Sheet: Sheet1
Sample								7 Li [ He ]		7 Li [ He ] Replicate Data										9 Be [ He ]		9 Be [ He ] Replicate Data										23 Na [ He ]		23 Na [ He ] Replicate Data										24 Mg [ He ]		24 Mg [ He ] Replicate Data
	Rjct	Data File	Acq. Date-Time	Type	Level	Sample Name	Dilution	Conc. [ ppm ]	Conc. RSD	Rep01	Conc. Rep01	Rep02	Conc. Rep02	Rep03	Conc. Rep03	Rep04	Conc. Rep04	Rep05	Conc. Rep05	Conc. [ ppm ]	Conc. RSD	Rep01	Conc. Rep01	Rep02	Conc. Rep02	Rep03	Conc. Rep03	Rep04	Conc. Rep04	Rep05	Conc. Rep05	Conc. [ ppm ]	Conc. RSD	Rep01	Conc. Rep01	Rep02	Conc. Rep02	Rep03	Conc. Rep03	Rep04	Conc. Rep04	Rep05	Conc. Rep05	Conc. [ ppm ]	Conc. RSD	Rep01	Conc. Rep01	Rep02	Conc. Rep02
	FALSE	015.d	2018-05-03 12:08:43	Sample		Beyin 1/10	1	12.1756	3.91283	FALSE	11.4453	FALSE	12.199	FALSE	12.3859	FALSE	12.7453	FALSE	12.1028	11.6362	4.08342	FALSE	11.1142	FALSE	11.8361	FALSE	11.9158	FALSE	12.1632	FALSE	11.1517	11.4679	5.03946	FALSE	10.6314	FALSE	11.5847	FALSE	11.8727	FALSE	12.0777	FALSE	11.1732	11.9364	4.38341	FALSE	11.1783	FALSE	11.9521
	FALSE	016.d	2018-05-03 12:12:06	Sample		Beyin 1/20	1	6.52535	24.5291	FALSE	8.40493	FALSE	7.24777	FALSE	6.95531	FALSE	5.84958	FALSE	4.16918	5.92901	25.8255	FALSE	7.66656	FALSE	6.79389	FALSE	6.26407	FALSE	5.22982	FALSE	3.69071	6.23036	24.8572	FALSE	7.94938	FALSE	7.10059	FALSE	6.6424	FALSE	5.5068	FALSE	3.95261	5.84193	24.3054	FALSE	7.44505	FALSE	6.65335
	FALSE	017.d	2018-05-03 12:15:29	Sample		1/50	1	2.78422	22.8609	FALSE	1.74101	FALSE	2.67358	FALSE	2.94407	FALSE	3.26701	FALSE	3.29544	2.58914	24.1869	FALSE	1.5445	FALSE	2.49459	FALSE	2.81749	FALSE	3.01731	FALSE	3.07182	2.40732	24.7614	FALSE	1.46195	FALSE	2.23187	FALSE	2.56456	FALSE	2.8267	FALSE	2.95153	2.5924	23.6446	FALSE	1.62111	FALSE	2.39478
	FALSE	018.d	2018-05-03 12:18:56	Sample		1/100	1	0.846969	21.3477	FALSE	1.09717	FALSE	0.866516	FALSE	0.914102	FALSE	0.735684	FALSE	0.621372	0.550954	29.9034	FALSE	0.744541	FALSE	0.516716	FALSE	0.577361	FALSE	0.619289	FALSE	0.296866	0.662979	26.7295	FALSE	0.89998	FALSE	0.691177	FALSE	0.727724	FALSE	0.568814	FALSE	0.427202	0.757643	28.2783	FALSE	1.05781	FALSE	0.794004
	FALSE	019.d	2018-05-03 12:22:26	Sample		1/200	1	0.157866	31.344	FALSE	0.227622	FALSE	0.185343	FALSE	0.117309	FALSE	0.150997	FALSE	0.10806	0.0364818	25.9737	FALSE	0.0487181	FALSE	0.0334228	FALSE	0.0436194	FALSE	0.0254922	FALSE	0.0311568	0.0776598	64.2255	FALSE	0.159881	FALSE	0.089919	FALSE	0.0516572	FALSE	0.0402887	FALSE	0.0465529	0.100125	41.9884	FALSE	0.172599	FALSE	0.100416
	FALSE	020.d	2018-05-03 12:25:57	Sample		1/400	1	0.0441216	21.3134	FALSE	0.0492737	FALSE	0.0552176	FALSE	0.0472924	FALSE	0.0360634	FALSE	0.0327606	0.0166549	28.722	FALSE	0.0220936	FALSE	0.0135955	FALSE	0.0175608	FALSE	0.0198276	FALSE	0.0101969	<0.000000	N/A	FALSE	-0.0337093	FALSE	-0.0317232	FALSE	-0.0304558	FALSE	-0.0346762	FALSE	-0.0560046	0.00695868	61.7332	FALSE	0.0124467	FALSE	0.00818225
	FALSE	021.d	2018-05-03 12:29:26	Sample		1/800	1	0.00726543	49.2106	FALSE	0.0103036	FALSE	0.00303813	FALSE	0.00568019	FALSE	0.00568019	FALSE	0.0116251	0.0027192	40.0741	FALSE	0.00113292	FALSE	0.00226634	FALSE	0.0028322	FALSE	0.00396563	FALSE	0.00339892	<0.000000	N/A	FALSE	-0.0752446	FALSE	-0.0815366	FALSE	-0.0725959	FALSE	-0.0792183	FALSE	-0.0776789	<0.000000	N/A	FALSE	-0.00448659	FALSE	-0.00331237
	FALSE	022.d	2018-05-03 12:32:57	Sample		1/1000	1	0.00184915	92.4709	FALSE	-0.000264702	FALSE	0.00105683	FALSE	0.0017166	FALSE	0.00435965	FALSE	0.00237736	0.0027192	53.92	FALSE	0.00453149	FALSE	0.00396563	FALSE	0.00113292	FALSE	0.00226634	FALSE	0.00169963	<0.000000	N/A	FALSE	-0.0770886	FALSE	-0.0752415	FALSE	-0.0784655	FALSE	-0.0876832	FALSE	-0.0825848	<0.000000	N/A	FALSE	-0.000346102	FALSE	-0.00189096
	FALSE	023.d	2018-05-03 12:36:25	Sample		1/2000	1	<0.000000	N/A	FALSE	-0.00488806	FALSE	-0.00158524	FALSE	-0.000263711	FALSE	-0.0042273	FALSE	0.000396062	0.00305923	38.3908	FALSE	0.00453149	FALSE	0.00396563	FALSE	0.00169963	FALSE	0.00226634	FALSE	0.00283305	<0.000000	N/A	FALSE	-0.0699163	FALSE	-0.0584113	FALSE	-0.0499478	FALSE	-0.0416945	FALSE	-0.0199097	<0.000000	N/A	FALSE	-0.00788532	FALSE	-0.00695839
	FALSE	024.d	2018-05-03 12:39:57	Sample		Testis 1/10	1	<0.000000	N/A	FALSE	-0.0081899	FALSE	-0.0042273	FALSE	-0.00290676	FALSE	-0.00356654	FALSE	-0.0062086	0.00407897	43.2577	FALSE	0.00453234	FALSE	0.0028322	FALSE	0.00679834	FALSE	0.00226634	FALSE	0.00396563	0.638912	21.9649	FALSE	0.418878	FALSE	0.614696	FALSE	0.689132	FALSE	0.671	FALSE	0.800851	0.0205062	17.4219	FALSE	0.019369	FALSE	0.0248077
	FALSE	025.d	2018-05-03 12:43:26	Sample		1/20	1	<0.000000	N/A	FALSE	-0.0081899	FALSE	-0.00290676	FALSE	-0.00554784	FALSE	-0.00951143	FALSE	-0.00951143	0.00147311	74.9734	FALSE	0.000566203	FALSE	0.00226634	FALSE	0.00226634	FALSE	3.39858e-07	FALSE	0.00226634	0.561874	15.0383	FALSE	0.569989	FALSE	0.559423	FALSE	0.437135	FALSE	0.567386	FALSE	0.675437	0.0132503	17.3192	FALSE	0.0139917	FALSE	0.0125086
	FALSE	026.d	2018-05-03 12:46:58	Sample		1/50	1	<0.000000	N/A	FALSE	-0.00885066	FALSE	-0.00554784	FALSE	-0.00290577	FALSE	-0.0042273	FALSE	-0.002246	0.0365954	48.6644	FALSE	0.0566495	FALSE	0.0475846	FALSE	0.0368214	FALSE	0.0096302	FALSE	0.0322911	1.21188	155.574	FALSE	0.302152	FALSE	0.27217	FALSE	0.224046	FALSE	0.693143	FALSE	4.56791	0.0539325	170.462	FALSE	0.00262035	FALSE	0.000766203
	FALSE	027.d	2018-05-03 12:50:26	Sample		1/100	1	<0.000000	N/A	FALSE	-0.00686936	FALSE	-0.00356654	FALSE	-0.0062086	FALSE	-0.00554883	FALSE	-0.00686936	0.000340028	434.499	FALSE	0.000566203	FALSE	-0.000566373	FALSE	0.00283305	FALSE	-0.000566373	FALSE	-0.000566373	<0.000000	N/A	FALSE	-0.0989645	FALSE	-0.0550485	FALSE	0.201658	FALSE	-0.0765005	FALSE	-0.0835259	<0.000000	N/A	FALSE	-0.00924482	FALSE	-0.00788532
	FALSE	028.d	2018-05-03 12:53:58	Sample		1/200	1	<0.000000	N/A	FALSE	-0.00488806	FALSE	-0.00885066	FALSE	-0.00290676	FALSE	-0.00356654	FALSE	-0.0062086	0.000113343	894.05	FALSE	0.00169963	FALSE	-0.000566373	FALSE	-0.000566373	FALSE	-0.000566373	FALSE	0.000566203	0.0325069	435.428	FALSE	0.223688	FALSE	-0.0216675	FALSE	-0.08539	FALSE	-0.092312	FALSE	0.138216	<0.000000	N/A	FALSE	-0.00102566	FALSE	-0.00714376
	FALSE	029.d	2018-05-03 12:57:27	Sample		1/400	1	<0.000000	N/A	FALSE	-0.00554883	FALSE	-0.00488806	FALSE	0.000396062	FALSE	0.00105683	FALSE	-0.00885066	0.0544982	124.33	FALSE	0.0243588	FALSE	0.0050982	FALSE	0.16769	FALSE	0.0662802	FALSE	0.00906349	15.1691	105.645	FALSE	7.92686	FALSE	4.61428	FALSE	41.7979	FALSE	18.3458	FALSE	3.16056	0.603679	105.563	FALSE	0.153737	FALSE	0.0760571
	FALSE	030.d	2018-05-03 13:00:58	Sample		1/800	1	<0.000000	N/A	FALSE	-0.00686936	FALSE	-0.002246	FALSE	-0.0062086	FALSE	-0.00356654	FALSE	-0.002246	0.040674	14.4536	FALSE	0.0413542	FALSE	0.0481514	FALSE	0.0441861	FALSE	0.0356888	FALSE	0.0339895	3.71143	17.7133	FALSE	4.63487	FALSE	4.09842	FALSE	3.53691	FALSE	3.30261	FALSE	2.98432	0.432871	7.81748	FALSE	0.469636	FALSE	0.453152
	FALSE	031.d	2018-05-03 13:04:26	Sample		1/1000	1	<0.000000	N/A	FALSE	-0.0062086	FALSE	-0.00488806	FALSE	-0.0042273	FALSE	-0.0042273	FALSE	-0.00356654	0.00147294	74.9643	FALSE	0.0028322	FALSE	0.00113292	FALSE	3.39858e-07	FALSE	0.00113292	FALSE	0.00226634	<0.000000	N/A	FALSE	0.0541948	FALSE	-0.0145511	FALSE	-0.0383748	FALSE	-0.0503971	FALSE	-0.0611509	0.00295407	212.475	FALSE	0.0128174	FALSE	0.00453605
	FALSE	032.d	2018-05-03 13:07:58	Sample		1/2000	1	<0.000000	N/A	FALSE	-0.002246	FALSE	-0.00686936	FALSE	-0.00488806	FALSE	-0.00686936	FALSE	-0.00753013	<0.000000	N/A	FALSE	3.39858e-07	FALSE	-0.000566373	FALSE	0.000566203	FALSE	3.39858e-07	FALSE	-0.000566373	<0.000000	N/A	FALSE	-0.083253	FALSE	-0.0825878	FALSE	-0.0883393	FALSE	-0.0798795	FALSE	-0.0893687	<0.000000	N/A	FALSE	-0.00899763	FALSE	-0.00912127
	FALSE	033.d	2018-05-03 13:11:27	Sample		Akciger 1/10	1	<0.000000	N/A	FALSE	-0.00158524	FALSE	-0.00488806	FALSE	-0.0081899	FALSE	-0.00488806	FALSE	-0.00752914	<0.000000	N/A	FALSE	-0.000566373	FALSE	-0.000566373	FALSE	3.39858e-07	FALSE	-0.000566373	FALSE	-0.000566373	<0.000000	N/A	FALSE	-0.0649747	FALSE	-0.0701504	FALSE	-0.0659985	FALSE	-0.0670769	FALSE	-0.0624821	<0.000000	N/A	FALSE	-0.00683484	FALSE	-0.00689657
	FALSE	034.d	2018-05-03 13:14:59	Sample		1/20	1	<0.000000	N/A	FALSE	-0.00488806	FALSE	-0.0062086	FALSE	-0.00951143	FALSE	-0.00885066	FALSE	-0.0062086	<0.000000	N/A	FALSE	3.39858e-07	FALSE	0.00113292	FALSE	-0.000566373	FALSE	-0.000566373	FALSE	-0.000566373	<0.000000	N/A	FALSE	-0.0717758	FALSE	-0.0845781	FALSE	-0.0617264	FALSE	-0.0522891	FALSE	-0.0593186	<0.000000	N/A	FALSE	-0.00776178	FALSE	-0.00720567
	FALSE	035.d	2018-05-03 13:18:26	Sample		1/50	1	<0.000000	N/A	FALSE	-0.00951143	FALSE	-0.00554784	FALSE	-0.0042273	FALSE	-0.00488806	FALSE	-0.010832	0.000226515	223.586	FALSE	0.000566203	FALSE	-0.000566373	FALSE	3.39858e-07	FALSE	0.000566203	FALSE	0.000566203	<0.000000	N/A	FALSE	-0.0736762	FALSE	-0.0784365	FALSE	-0.0699082	FALSE	-0.0654866	FALSE	-0.0709031	<0.000000	N/A	FALSE	-0.00695839	FALSE	-0.0078235
	FALSE	036.d	2018-05-03 13:21:57	Sample		1/100	1	<0.000000	N/A	FALSE	-0.0042273	FALSE	-0.00686936	FALSE	-0.00752914	FALSE	-0.00686936	FALSE	-0.00158524	<0.000000	N/A	FALSE	3.39858e-07	FALSE	-0.000566373	FALSE	-0.000566373	FALSE	0.000566203	FALSE	3.39858e-07	<0.000000	N/A	FALSE	-0.116147	FALSE	-0.0658714	FALSE	-0.0763556	FALSE	-0.103209	FALSE	-0.0991485	<0.000000	N/A	FALSE	-0.00881226	FALSE	0.000829599
	FALSE	037.d	2018-05-03 13:25:26	Sample		1/200	1	<0.000000	N/A	FALSE	-0.00290577	FALSE	-0.00885066	FALSE	-0.0081899	FALSE	-0.0101722	FALSE	-0.00753013	0.000226685	284.863	FALSE	-0.000566373	FALSE	0.00113292	FALSE	3.39858e-07	FALSE	3.39858e-07	FALSE	0.000566203	<0.000000	N/A	FALSE	-0.107029	FALSE	-0.114095	FALSE	-0.1123	FALSE	-0.105409	FALSE	-0.109888	<0.000000	N/A	FALSE	-0.00689666	FALSE	-0.00677302
	FALSE	038.d	2018-05-03 13:28:58	Sample		1/400	1	<0.000000	N/A	FALSE	-0.0081899	FALSE	-0.00885066	FALSE	-0.00686936	FALSE	-0.002246	FALSE	-0.0062086	<0.000000	N/A	FALSE	-0.000566373	FALSE	-0.000566373	FALSE	-0.000566373	FALSE	-0.000566373	FALSE	0.000566203	<0.000000	N/A	FALSE	-0.137065	FALSE	-0.138991	FALSE	-0.131735	FALSE	-0.144019	FALSE	-0.143718	<0.000000	N/A	FALSE	-0.00757631	FALSE	-0.00763823
	FALSE	039.d	2018-05-03 13:32:26	Sample		1/800	1	<0.000000	N/A	FALSE	-0.0062086	FALSE	-0.00554883	FALSE	-0.0042273	FALSE	-0.0042273	FALSE	-0.0062086	<0.000000	N/A	FALSE	-0.000566373	FALSE	0.000566203	FALSE	-0.000566373	FALSE	-0.000566373	FALSE	0.000566203	<0.000000	N/A	FALSE	-0.153641	FALSE	-0.159895	FALSE	-0.154123	FALSE	-0.15355	FALSE	-0.159264	<0.000000	N/A	FALSE	-0.00708203	FALSE	-0.00807069
	FALSE	040.d	2018-05-03 13:36:00	Sample		1/1000	1	<0.000000	N/A	FALSE	-0.0081899	FALSE	-0.0062086	FALSE	-0.00686936	FALSE	-0.00753013	FALSE	-0.0062086	<0.000000	N/A	FALSE	-0.000566373	FALSE	0.00113292	FALSE	-0.000566373	FALSE	-0.000566373	FALSE	0.000566203	<0.000000	N/A	FALSE	-0.16901	FALSE	-0.169371	FALSE	-0.166059	FALSE	-0.171413	FALSE	-0.169158	<0.000000	N/A	FALSE	-0.00769996	FALSE	-0.0078235
	FALSE	041.d	2018-05-03 13:39:58	Sample		1/2000	1	<0.000000	N/A	FALSE	-0.0081899	FALSE	-0.00951143	FALSE	-0.00554883	FALSE	-0.0062086	FALSE	-0.00753013	0.00124643	141.55	FALSE	-0.000566373	FALSE	3.39858e-07	FALSE	0.00396563	FALSE	0.00169963	FALSE	0.00113292	<0.000000	N/A	FALSE	-0.17683	FALSE	-0.163016	FALSE	0.00280345	FALSE	-0.124092	FALSE	-0.116036	<0.000000	N/A	FALSE	-0.00800887	FALSE	-0.00658728
	FALSE	042.d	2018-05-03 13:43:53	Sample		Yikama	1	<0.000000	N/A	FALSE	-0.0042273	FALSE	-0.00554784	FALSE	-0.00554883	FALSE	-0.002246	FALSE	-0.0062086	<0.000000	N/A	FALSE	3.39858e-07	FALSE	3.39858e-07	FALSE	-0.000566373	FALSE	-0.000566373	FALSE	-0.000566373	<0.000000	N/A	FALSE	-0.184073	FALSE	-0.190388	FALSE	-0.164696	FALSE	-0.207499	FALSE	-0.208249	<0.000000	N/A	FALSE	-0.0078236	FALSE	-0.00862689
	FALSE	043.d	2018-05-03 13:47:23	Sample		KC 1/10	1	<0.000000	N/A	FALSE	-0.00951143	FALSE	-0.00885066	FALSE	-0.00951143	FALSE	-0.00753013	FALSE	-0.0062086	<0.000000	N/A	FALSE	-0.000566373	FALSE	-0.000566373	FALSE	-0.000566373	FALSE	3.39858e-07	FALSE	-0.000566373	<0.000000	N/A	FALSE	-0.197486	FALSE	-0.205422	FALSE	-0.198715	FALSE	-0.205029	FALSE	-0.204545	<0.000000	N/A	FALSE	-0.00875044	FALSE	-0.00794714
	FALSE	044.d	2018-05-03 13:50:57	Sample		1/20	1	<0.000000	N/A	FALSE	-0.00753013	FALSE	-0.00951143	FALSE	-0.00686936	FALSE	-0.0042273	FALSE	-0.002246	<0.000000	N/A	FALSE	-0.000566373	FALSE	-0.000566373	FALSE	3.39858e-07	FALSE	-0.000566373	FALSE	-0.000566373	<0.000000	N/A	FALSE	-0.214197	FALSE	-0.212818	FALSE	-0.211883	FALSE	-0.222402	FALSE	-0.224086	<0.000000	N/A	FALSE	-0.0083797	FALSE	-0.00850334
	FALSE	045.d	2018-05-03 13:54:26	Sample		1/50	1	<0.000000	N/A	FALSE	-0.00158524	FALSE	-0.00554784	FALSE	-0.00686936	FALSE	-0.00290676	FALSE	-0.00753013	<0.000000	N/A	FALSE	-0.000566373	FALSE	-0.000566373	FALSE	3.39858e-07	FALSE	-0.000566373	FALSE	0.000566203	<0.000000	N/A	FALSE	-0.228389	FALSE	-0.236377	FALSE	-0.240703	FALSE	-0.242329	FALSE	-0.247223	<0.000000	N/A	FALSE	-0.00905945	FALSE	-0.00930664
	FALSE	046.d	2018-05-03 13:57:57	Sample		1/100	1	<0.000000	N/A	FALSE	0.00105683	FALSE	-0.00753013	FALSE	-0.00686936	FALSE	-0.000264702	FALSE	-0.00356654	0.000566543	212.125	FALSE	0.00226634	FALSE	-0.000566373	FALSE	0.00113292	FALSE	-0.000566373	FALSE	0.000566203	<0.000000	N/A	FALSE	-0.249957	FALSE	-0.254523	FALSE	-0.253051	FALSE	-0.255962	FALSE	-0.261102	<0.000000	N/A	FALSE	-0.00924482	FALSE	-0.00905945
	FALSE	047.d	2018-05-03 14:01:27	Sample		1/200	1	<0.000000	N/A	FALSE	-0.002246	FALSE	-0.00356654	FALSE	-0.00554883	FALSE	-0.002246	FALSE	-0.00753013	1.69929e-07	235643	FALSE	3.39858e-07	FALSE	3.39858e-07	FALSE	0.000566203	FALSE	-0.000566373	FALSE	3.39858e-07	<0.000000	N/A	FALSE	-0.23877	FALSE	-0.215637	FALSE	-0.252361	FALSE	-0.255216	FALSE	-0.259631	<0.000000	N/A	FALSE	-0.00658747	FALSE	-0.00634055
	FALSE	048.d	2018-05-03 14:05:00	Sample		1/400	1	<0.000000	N/A	FALSE	-0.002246	FALSE	-0.000264702	FALSE	-0.0081899	FALSE	0.000396062	FALSE	-0.0062086	<0.000000	N/A	FALSE	-0.000566373	FALSE	-0.000566373	FALSE	3.39858e-07	FALSE	0.000566203	FALSE	-0.000566373	<0.000000	N/A	FALSE	-0.259364	FALSE	-0.260055	FALSE	-0.260591	FALSE	-0.264409	FALSE	-0.25831	<0.000000	N/A	FALSE	-0.00912127	FALSE	-0.00918309
	FALSE	049.d	2018-05-03 14:08:29	Sample		1/800	1	<0.000000	N/A	FALSE	-0.00554784	FALSE	-0.00753013	FALSE	-0.002246	FALSE	-0.00753013	FALSE	-0.00158524	<0.000000	0	FALSE	-0.000566373	FALSE	-0.000566373	FALSE	-0.000566373	FALSE	-0.000566373	FALSE	-0.000566373	<0.000000	N/A	FALSE	-0.257378	FALSE	-0.25191	FALSE	-0.266241	FALSE	-0.269545	FALSE	-0.264286	<0.000000	N/A	FALSE	-0.00924482	FALSE	-0.0089359
	FALSE	050.d	2018-05-03 14:12:00	Sample		1/1000	1	<0.000000	N/A	FALSE	-0.00554883	FALSE	-0.00554784	FALSE	-0.00686936	FALSE	-0.00554784	FALSE	-0.00290676	<0.000000	N/A	FALSE	-0.000566373	FALSE	-0.000566373	FALSE	-0.000566373	FALSE	-0.000566373	FALSE	3.39858e-07	<0.000000	N/A	FALSE	-0.259329	FALSE	-0.256055	FALSE	-0.25711	FALSE	-0.25843	FALSE	-0.264588	<0.000000	N/A	FALSE	-0.00912127	FALSE	-0.00844152
	FALSE	051.d	2018-05-03 14:15:30	Sample		1/2000	1	<0.000000	N/A	FALSE	-0.0062086	FALSE	-0.00554883	FALSE	-0.002246	FALSE	-0.00753013	FALSE	-0.00554784	<0.000000	N/A	FALSE	-0.000566373	FALSE	-0.000566373	FALSE	-0.000566373	FALSE	-0.000566373	FALSE	3.39858e-07	<0.000000	N/A	FALSE	-0.263475	FALSE	-0.264167	FALSE	-0.253416	FALSE	-0.244788	FALSE	-0.25026	<0.000000	N/A	FALSE	-0.00912127	FALSE	-0.00918309
	FALSE	052.d	2018-05-03 14:19:01	Sample		Serum 1/10	1	<0.000000	N/A	FALSE	-0.00554883	FALSE	-0.00951143	FALSE	-0.0081899	FALSE	-0.00753013	FALSE	-0.00686936	<0.000000	N/A	FALSE	-0.000566373	FALSE	-0.000566373	FALSE	3.39858e-07	FALSE	-0.000566373	FALSE	-0.000566373	<0.000000	N/A	FALSE	-0.267409	FALSE	-0.271947	FALSE	-0.272218	FALSE	-0.24926	FALSE	-0.25455	<0.000000	N/A	FALSE	-0.00930664	FALSE	-0.00905945
	FALSE	053.d	2018-05-03 14:22:30	Sample		1/20	1	<0.000000	N/A	FALSE	-0.00290577	FALSE	-0.00488806	FALSE	-0.0081899	FALSE	-0.002246	FALSE	-0.00488806	<0.000000	N/A	FALSE	-0.000566373	FALSE	0.00113292	FALSE	-0.000566373	FALSE	-0.000566373	FALSE	-0.000566373	<0.000000	N/A	FALSE	-0.257813	FALSE	-0.246322	FALSE	-0.268643	FALSE	-0.275553	FALSE	-0.274892	<0.000000	N/A	FALSE	-0.00603127	FALSE	-0.00677302
	FALSE	054.d	2018-05-03 14:26:02	Sample		1/50	1	<0.000000	N/A	FALSE	-0.00290577	FALSE	-0.0081899	FALSE	-0.00753013	FALSE	-0.000264702	FALSE	-0.0042273	<0.000000	N/A	FALSE	-0.000566373	FALSE	-0.000566373	FALSE	3.39858e-07	FALSE	-0.000566373	FALSE	3.39858e-07	<0.000000	N/A	FALSE	-0.255847	FALSE	-0.255276	FALSE	-0.260804	FALSE	-0.270322	FALSE	-0.268251	<0.000000	N/A	FALSE	-0.00831788	FALSE	-0.00881226
	FALSE	055.d	2018-05-03 14:29:32	Sample		1/100	1	<0.000000	N/A	FALSE	0.00105683	FALSE	-0.002246	FALSE	-0.00753013	FALSE	-0.00753013	FALSE	-0.00488806	0	N/A	FALSE	3.39858e-07	FALSE	0.000566203	FALSE	-0.000566373	FALSE	-0.000566373	FALSE	0.000566203	<0.000000	N/A	FALSE	-0.269003	FALSE	-0.26708	FALSE	-0.268849	FALSE	-0.267473	FALSE	-0.264317	<0.000000	N/A	FALSE	-0.00881226	FALSE	-0.00918309
	FALSE	056.d	2018-05-03 14:33:04	Sample		1/200	1	<0.000000	N/A	FALSE	-0.002246	FALSE	-0.00554784	FALSE	-0.00488806	FALSE	-0.002246	FALSE	-0.00290676	<0.000000	0	FALSE	-0.000566373	FALSE	-0.000566373	FALSE	-0.000566373	FALSE	-0.000566373	FALSE	-0.000566373	<0.000000	N/A	FALSE	-0.272429	FALSE	-0.272847	FALSE	-0.266993	FALSE	-0.27321	FALSE	-0.267711	<0.000000	N/A	FALSE	-0.00905945	FALSE	-0.00924482
	FALSE	057.d	2018-05-03 14:36:33	Sample		1/400	1	<0.000000	N/A	FALSE	-0.00356654	FALSE	-0.00290577	FALSE	-0.00488806	FALSE	-0.00290577	FALSE	-0.00356654	<0.000000	N/A	FALSE	3.39858e-07	FALSE	-0.000566373	FALSE	0.000566203	FALSE	-0.000566373	FALSE	3.39858e-07	<0.000000	N/A	FALSE	-0.253772	FALSE	-0.268464	FALSE	-0.261795	FALSE	-0.254192	FALSE	-0.262755	<0.000000	N/A	FALSE	-0.00800887	FALSE	-0.00905945
	FALSE	058.d	2018-05-03 14:40:03	Sample		1/800	1	<0.000000	N/A	FALSE	-0.00488806	FALSE	-0.00290577	FALSE	-0.002246	FALSE	-0.00488806	FALSE	-0.00753013	<0.000000	N/A	FALSE	-0.000566373	FALSE	0.000566203	FALSE	-0.000566373	FALSE	3.39858e-07	FALSE	-0.000566373	<0.000000	N/A	FALSE	-0.278523	FALSE	-0.275883	FALSE	-0.275311	FALSE	-0.27621	FALSE	-0.284863	<0.000000	N/A	FALSE	-0.00918309	FALSE	-0.00905945
	FALSE	059.d	2018-05-03 14:43:32	Sample		1/1000	1	<0.000000	N/A	FALSE	-0.0062086	FALSE	-0.002246	FALSE	-0.00951143	FALSE	-0.00356654	FALSE	-0.00554883	<0.000000	N/A	FALSE	-0.000566373	FALSE	3.39858e-07	FALSE	3.39858e-07	FALSE	-0.000566373	FALSE	0.000566203	<0.000000	N/A	FALSE	-0.279212	FALSE	-0.280897	FALSE	-0.280356	FALSE	-0.278196	FALSE	-0.280954	<0.000000	N/A	FALSE	-0.00899763	FALSE	-0.00918309
	FALSE	060.d	2018-05-03 14:47:02	Sample		1/2000	1	<0.000000	N/A	FALSE	-0.00356654	FALSE	-0.002246	FALSE	0.00237835	FALSE	-0.00158524	FALSE	-0.0081899	<0.000000	0	FALSE	-0.000566373	FALSE	-0.000566373	FALSE	-0.000566373	FALSE	-0.000566373	FALSE	-0.000566373	<0.000000	N/A	FALSE	-0.281738	FALSE	-0.277025	FALSE	-0.276842	FALSE	-0.27576	FALSE	-0.280597	<0.000000	N/A	FALSE	-0.00924482	FALSE	-0.00924482
	FALSE	061.d	2018-05-03 14:50:31	Sample		Dalak 1/10	1	<0.000000	N/A	FALSE	-0.0042273	FALSE	-0.00356654	FALSE	-0.0042273	FALSE	-0.0042273	FALSE	-0.00290676	<0.000000	N/A	FALSE	-0.000566373	FALSE	-0.000566373	FALSE	3.39858e-07	FALSE	0.000566203	FALSE	-0.000566373	<0.000000	N/A	FALSE	-0.282246	FALSE	-0.281918	FALSE	-0.283779	FALSE	-0.279308	FALSE	-0.277623	<0.000000	N/A	FALSE	-0.00881226	FALSE	-0.00924482
	FALSE	062.d	2018-05-03 14:54:02	Sample		1/20	1	<0.000000	N/A	FALSE	-0.0042273	FALSE	-0.0062086	FALSE	-0.00356654	FALSE	-0.00488806	FALSE	-0.00686936	<0.000000	0	FALSE	-0.000566373	FALSE	-0.000566373	FALSE	-0.000566373	FALSE	-0.000566373	FALSE	-0.000566373	<0.000000	N/A	FALSE	-0.284441	FALSE	-0.281615	FALSE	-0.278524	FALSE	-0.275249	FALSE	-0.278857	<0.000000	N/A	FALSE	-0.00887408	FALSE	-0.00930664
	FALSE	063.d	2018-05-03 14:57:34	Sample		1/50	1	<0.000000	N/A	FALSE	-0.0042273	FALSE	-0.00356654	FALSE	-0.00554784	FALSE	-0.0062086	FALSE	-0.00488806	<0.000000	N/A	FALSE	0.000566203	FALSE	3.39858e-07	FALSE	-0.000566373	FALSE	-0.000566373	FALSE	-0.000566373	<0.000000	N/A	FALSE	-0.277653	FALSE	-0.277745	FALSE	-0.273241	FALSE	-0.265279	FALSE	-0.277143	<0.000000	N/A	FALSE	-0.00905945	FALSE	-0.00924482
	FALSE	064.d	2018-05-03 15:01:05	Sample		1/100	1	<0.000000	N/A	FALSE	-0.00951143	FALSE	-0.00951143	FALSE	-0.00753013	FALSE	-0.00753013	FALSE	-0.00753013	<0.000000	0	FALSE	-0.000566373	FALSE	-0.000566373	FALSE	-0.000566373	FALSE	-0.000566373	FALSE	-0.000566373	<0.000000	N/A	FALSE	-0.266963	FALSE	-0.27384	FALSE	-0.267202	FALSE	-0.271373	FALSE	-0.268135	<0.000000	N/A	FALSE	-0.00918309	FALSE	-0.00912127
	FALSE	065.d	2018-05-03 15:04:34	Sample		1/200	1	<0.000000	N/A	FALSE	-0.00554784	FALSE	-0.00356654	FALSE	-0.00488806	FALSE	-0.0062086	FALSE	-0.0101722	<0.000000	N/A	FALSE	-0.000566373	FALSE	-0.000566373	FALSE	-0.000566373	FALSE	0.000566203	FALSE	-0.000566373	<0.000000	N/A	FALSE	-0.270984	FALSE	-0.267621	FALSE	-0.268496	FALSE	-0.271467	FALSE	-0.268912	<0.000000	N/A	FALSE	-0.00918309	FALSE	-0.00905945
	FALSE	066.d	2018-05-03 15:08:04	Sample		1/400	1	<0.000000	N/A	FALSE	-0.010832	FALSE	-0.00951143	FALSE	-0.00686936	FALSE	-0.00554784	FALSE	-0.00686936	<0.000000	0	FALSE	-0.000566373	FALSE	-0.000566373	FALSE	-0.000566373	FALSE	-0.000566373	FALSE	-0.000566373	<0.000000	N/A	FALSE	-0.272819	FALSE	-0.271706	FALSE	-0.270145	FALSE	-0.270863	FALSE	-0.270178	<0.000000	N/A	FALSE	-0.00899763	FALSE	-0.00918309
	FALSE	067.d	2018-05-03 15:11:35	Sample		1/800	1	<0.000000	N/A	FALSE	-0.00753013	FALSE	-0.00686936	FALSE	-0.0042273	FALSE	-0.00488806	FALSE	-0.00554883	<0.000000	0	FALSE	-0.000566373	FALSE	-0.000566373	FALSE	-0.000566373	FALSE	-0.000566373	FALSE	-0.000566373	<0.000000	N/A	FALSE	-0.273117	FALSE	-0.269484	FALSE	-0.27342	FALSE	-0.269964	FALSE	-0.272937	<0.000000	N/A	FALSE	-0.00875044	FALSE	-0.00918309
	FALSE	068.d	2018-05-03 15:15:06	Sample		1/1000	1	<0.000000	N/A	FALSE	-0.0042273	FALSE	-0.00356654	FALSE	-0.00686936	FALSE	-0.00686936	FALSE	-0.00885066	<0.000000	N/A	FALSE	-0.000566373	FALSE	-0.000566373	FALSE	-0.000566373	FALSE	-0.000566373	FALSE	3.39858e-07	<0.000000	N/A	FALSE	-0.274472	FALSE	-0.273087	FALSE	-0.275252	FALSE	-0.282038	FALSE	-0.273267	<0.000000	N/A	FALSE	-0.00930664	FALSE	-0.00918309
	FALSE	069.d	2018-05-03 15:18:35	Sample		1/2000	1	<0.000000	N/A	FALSE	-0.00686936	FALSE	-0.00554883	FALSE	-0.00885066	FALSE	-0.00686936	FALSE	-0.002246	<0.000000	N/A	FALSE	-0.000566373	FALSE	-0.000566373	FALSE	-0.000566373	FALSE	3.39858e-07	FALSE	-0.000566373	<0.000000	N/A	FALSE	-0.27237	FALSE	-0.272393	FALSE	-0.268823	FALSE	-0.277233	FALSE	-0.274438	<0.000000	N/A	FALSE	-0.00918309	FALSE	-0.00881226
	FALSE	070.d	2018-05-03 15:22:05	Sample		Yumurtalik 1/10	1	<0.000000	N/A	FALSE	-0.00885066	FALSE	-0.00951143	FALSE	-0.00554883	FALSE	-0.00686936	FALSE	-0.00951143	<0.000000	N/A	FALSE	3.39858e-07	FALSE	-0.000566373	FALSE	0.000566203	FALSE	-0.000566373	FALSE	3.39858e-07	<0.000000	N/A	FALSE	-0.275673	FALSE	-0.273718	FALSE	-0.273392	FALSE	-0.273361	FALSE	-0.272397	<0.000000	N/A	FALSE	-0.00918309	FALSE	-0.00912127
	FALSE	071.d	2018-05-03 15:25:34	Sample		1/20	1	<0.000000	N/A	FALSE	-0.000924474	FALSE	-0.00554784	FALSE	-0.00554784	FALSE	-0.00686936	FALSE	-0.00290676	<0.000000	0	FALSE	-0.000566373	FALSE	-0.000566373	FALSE	-0.000566373	FALSE	-0.000566373	FALSE	-0.000566373	<0.000000	N/A	FALSE	-0.275702	FALSE	-0.277773	FALSE	-0.274893	FALSE	-0.27444	FALSE	-0.276422	<0.000000	N/A	FALSE	-0.00924482	FALSE	-0.00924482
	FALSE	072.d	2018-05-03 15:29:05	Sample		1/50	1	<0.000000	N/A	FALSE	-0.00951143	FALSE	-0.0081899	FALSE	-0.00753013	FALSE	-0.00951143	FALSE	-0.00686936	<0.000000	N/A	FALSE	3.39858e-07	FALSE	-0.000566373	FALSE	-0.000566373	FALSE	-0.000566373	FALSE	-0.000566373	<0.000000	N/A	FALSE	-0.269754	FALSE	-0.266511	FALSE	-0.272247	FALSE	-0.269122	FALSE	-0.272337	<0.000000	N/A	FALSE	-0.00875053	FALSE	-0.00930664
	FALSE	073.d	2018-05-03 15:32:35	Sample		1/100	1	<0.000000	N/A	FALSE	-0.00686936	FALSE	-0.00356654	FALSE	-0.00753013	FALSE	-0.00753013	FALSE	-0.0062086	<0.000000	N/A	FALSE	-0.000566373	FALSE	-0.000566373	FALSE	-0.000566373	FALSE	-0.000566373	FALSE	3.39858e-07	<0.000000	N/A	FALSE	-0.258236	FALSE	-0.264497	FALSE	-0.266273	FALSE	-0.260501	FALSE	-0.260202	<0.000000	N/A	FALSE	-0.00776178	FALSE	-0.00881226
	FALSE	074.d	2018-05-03 15:36:06	Sample		1/200	1	<0.000000	N/A	FALSE	-0.00686936	FALSE	-0.00686936	FALSE	-0.00753013	FALSE	-0.00686936	FALSE	-0.0062086	<0.000000	0	FALSE	-0.000566373	FALSE	-0.000566373	FALSE	-0.000566373	FALSE	-0.000566373	FALSE	-0.000566373	<0.000000	N/A	FALSE	-0.279693	FALSE	-0.272337	FALSE	-0.273932	FALSE	-0.273297	FALSE	-0.272543	<0.000000	N/A	FALSE	-0.00899763	FALSE	-0.00887408
	FALSE	075.d	2018-05-03 15:39:35	Sample		1/400	1	<0.000000	N/A	FALSE	-0.0101722	FALSE	-0.00554883	FALSE	-0.000264702	FALSE	-0.0042273	FALSE	-0.002246	<0.000000	0	FALSE	-0.000566373	FALSE	-0.000566373	FALSE	-0.000566373	FALSE	-0.000566373	FALSE	-0.000566373	<0.000000	N/A	FALSE	-0.274619	FALSE	-0.277084	FALSE	-0.278645	FALSE	-0.277295	FALSE	-0.275878	<0.000000	N/A	FALSE	-0.00924482	FALSE	-0.00912127
	FALSE	076.d	2018-05-03 15:43:06	Sample		1/800	1	<0.000000	N/A	FALSE	-0.0062086	FALSE	-0.0062086	FALSE	-0.0062086	FALSE	-0.0081899	FALSE	-0.00753013	<0.000000	N/A	FALSE	-0.000566373	FALSE	-0.000566373	FALSE	3.39858e-07	FALSE	-0.000566373	FALSE	-0.000566373	<0.000000	N/A	FALSE	-0.282457	FALSE	-0.282278	FALSE	-0.283089	FALSE	-0.280596	FALSE	-0.271824	<0.000000	N/A	FALSE	-0.00930664	FALSE	-0.00918309
	FALSE	077.d	2018-05-03 15:46:38	Sample		1/1000	1	<0.000000	N/A	FALSE	-0.0062086	FALSE	-0.002246	FALSE	-0.00356654	FALSE	-0.00554883	FALSE	-0.00158524	<0.000000	N/A	FALSE	-0.000566373	FALSE	3.39858e-07	FALSE	-0.000566373	FALSE	3.39858e-07	FALSE	-0.000566373	<0.000000	N/A	FALSE	-0.28255	FALSE	-0.278855	FALSE	-0.284349	FALSE	-0.285429	FALSE	-0.284109	<0.000000	N/A	FALSE	-0.00930664	FALSE	-0.00912127
	FALSE	078.d	2018-05-03 15:50:11	Sample		1/2000	1	<0.000000	N/A	FALSE	-0.0042273	FALSE	-0.0062086	FALSE	-0.00554784	FALSE	-0.0062086	FALSE	-0.00356654	<0.000000	N/A	FALSE	-0.000566373	FALSE	-0.000566373	FALSE	-0.000566373	FALSE	-0.000566373	FALSE	3.39858e-07	<0.000000	N/A	FALSE	-0.288768	FALSE	-0.28639	FALSE	-0.288374	FALSE	-0.285793	FALSE	-0.291049	<0.000000	N/A	FALSE	-0.00918309	FALSE	-0.00924482
	FALSE	079.d	2018-05-03 15:53:39	Sample		Kalp 1/10	1	<0.000000	N/A	FALSE	-0.00686936	FALSE	-0.00951143	FALSE	-0.00488806	FALSE	0.00303813	FALSE	-0.00290577	<0.000000	0	FALSE	-0.000566373	FALSE	-0.000566373	FALSE	-0.000566373	FALSE	-0.000566373	FALSE	-0.000566373	<0.000000	N/A	FALSE	-0.288554	FALSE	-0.287142	FALSE	-0.292546	FALSE	-0.291197	FALSE	-0.290509	<0.000000	N/A	FALSE	-0.00918309	FALSE	-0.00912127
	FALSE	080.d	2018-05-03 15:57:11	Sample		1/20	1	<0.000000	N/A	FALSE	-0.002246	FALSE	-0.00290676	FALSE	-0.00488806	FALSE	-0.00488806	FALSE	-0.00554883	<0.000000	0	FALSE	-0.000566373	FALSE	-0.000566373	FALSE	-0.000566373	FALSE	-0.000566373	FALSE	-0.000566373	<0.000000	N/A	FALSE	-0.294861	FALSE	-0.294082	FALSE	-0.288494	FALSE	-0.295702	FALSE	-0.298822	<0.000000	N/A	FALSE	-0.00930664	FALSE	-0.00924482
	FALSE	081.d	2018-05-03 16:00:43	Sample		1/50	1	<0.000000	N/A	FALSE	-0.00554883	FALSE	0.00237736	FALSE	-0.000264702	FALSE	-0.0042273	FALSE	-0.000263711	<0.000000	N/A	FALSE	0.000566203	FALSE	-0.000566373	FALSE	-0.000566373	FALSE	-0.000566373	FALSE	-0.000566373	<0.000000	N/A	FALSE	-0.289214	FALSE	-0.291438	FALSE	-0.297504	FALSE	-0.292968	FALSE	-0.290416	<0.000000	N/A	FALSE	-0.00912127	FALSE	-0.00930664
	FALSE	082.d	2018-05-03 16:04:16	Sample		1/100	1	<0.000000	N/A	FALSE	-0.0062086	FALSE	-0.00554883	FALSE	-0.00488806	FALSE	-0.00488806	FALSE	-0.00356654	<0.000000	0	FALSE	-0.000566373	FALSE	-0.000566373	FALSE	-0.000566373	FALSE	-0.000566373	FALSE	-0.000566373	<0.000000	N/A	FALSE	-0.284949	FALSE	-0.283781	FALSE	-0.283571	FALSE	-0.281346	FALSE	-0.281255	<0.000000	N/A	FALSE	-0.00868871	FALSE	-0.00887408
	FALSE	083.d	2018-05-03 16:07:46	Sample		1/200	1	<0.000000	N/A	FALSE	-0.00753013	FALSE	-0.00885066	FALSE	-0.00951143	FALSE	-0.0042273	FALSE	-0.00686936	<0.000000	0	FALSE	-0.000566373	FALSE	-0.000566373	FALSE	-0.000566373	FALSE	-0.000566373	FALSE	-0.000566373	<0.000000	N/A	FALSE	-0.286179	FALSE	-0.286816	FALSE	-0.286903	FALSE	-0.290537	FALSE	-0.289786	<0.000000	N/A	FALSE	-0.00930664	FALSE	-0.00905945
	FALSE	084.d	2018-05-03 16:11:19	Sample		1/400	1	<0.000000	N/A	FALSE	-0.0081899	FALSE	-0.00290577	FALSE	-0.00488806	FALSE	0.00171759	FALSE	-0.00554883	<0.000000	0	FALSE	-0.000566373	FALSE	-0.000566373	FALSE	-0.000566373	FALSE	-0.000566373	FALSE	-0.000566373	<0.000000	N/A	FALSE	-0.287862	FALSE	-0.286482	FALSE	-0.291498	FALSE	-0.293119	FALSE	-0.297712	<0.000000	N/A	FALSE	-0.00930664	FALSE	-0.00924482
	FALSE	085.d	2018-05-03 16:14:50	Sample		1/800	1	<0.000000	N/A	FALSE	-0.0042273	FALSE	-0.0042273	FALSE	0.000396062	FALSE	-0.00158524	FALSE	-0.000924474	<0.000000	0	FALSE	-0.000566373	FALSE	-0.000566373	FALSE	-0.000566373	FALSE	-0.000566373	FALSE	-0.000566373	<0.000000	N/A	FALSE	-0.297145	FALSE	-0.294892	FALSE	-0.296274	FALSE	-0.295041	FALSE	-0.300114	<0.000000	N/A	FALSE	-0.00918309	FALSE	-0.00930664
	FALSE	086.d	2018-05-03 16:18:22	Sample		1/1000	1	<0.000000	N/A	FALSE	-0.000924474	FALSE	-0.000925465	FALSE	-0.00290676	FALSE	-0.00356654	FALSE	-0.00158524	<0.000000	N/A	FALSE	-0.000566373	FALSE	-0.000566373	FALSE	-0.000566373	FALSE	-0.000566373	FALSE	3.39858e-07	<0.000000	N/A	FALSE	-0.296213	FALSE	-0.294797	FALSE	-0.299365	FALSE	-0.299363	FALSE	-0.302097	<0.000000	N/A	FALSE	-0.00905945	FALSE	-0.00924482
	FALSE	087.d	2018-05-03 16:21:51	Sample		1/2000	1	<0.000000	N/A	FALSE	-0.00290577	FALSE	-0.00686936	FALSE	-0.00686936	FALSE	-0.0081899	FALSE	-0.00356654	<0.000000	0	FALSE	-0.000566373	FALSE	-0.000566373	FALSE	-0.000566373	FALSE	-0.000566373	FALSE	-0.000566373	<0.000000	N/A	FALSE	-0.301404	FALSE	-0.298644	FALSE	-0.302394	FALSE	-0.299247	FALSE	-0.301888	<0.000000	N/A	FALSE	-0.00887408	FALSE	-0.00918309
	FALSE	088.d	2018-05-03 16:25:23	Sample		Bobrek 1/10	1	<0.000000	N/A	FALSE	-0.00356654	FALSE	-0.0062086	FALSE	0.000396062	FALSE	-0.0042273	FALSE	-0.00356654	<0.000000	N/A	FALSE	-0.000566373	FALSE	-0.000566373	FALSE	-0.000566373	FALSE	-0.000566373	FALSE	3.39858e-07	<0.000000	N/A	FALSE	-0.301916	FALSE	-0.301137	FALSE	-0.303719	FALSE	-0.300537	FALSE	-0.297204	<0.000000	N/A	FALSE	-0.00912127	FALSE	-0.00930664
	FALSE	089.d	2018-05-03 16:28:52	Sample		1/20	1	<0.000000	N/A	FALSE	-0.00554883	FALSE	-0.00356654	FALSE	0.00369889	FALSE	-0.00158524	FALSE	-0.00554883	<0.000000	0	FALSE	-0.000566373	FALSE	-0.000566373	FALSE	-0.000566373	FALSE	-0.000566373	FALSE	-0.000566373	<0.000000	N/A	FALSE	-0.300477	FALSE	-0.300866	FALSE	-0.300083	FALSE	-0.295704	FALSE	-0.298763	<0.000000	N/A	FALSE	-0.00924482	FALSE	-0.00924482
	FALSE	090.d	2018-05-03 16:32:24	Sample		1/50	1	<0.000000	N/A	FALSE	-0.00753013	FALSE	-0.00686936	FALSE	-0.00885066	FALSE	-0.0081899	FALSE	-0.0081899	<0.000000	N/A	FALSE	-0.000566373	FALSE	-0.000566373	FALSE	3.39858e-07	FALSE	-0.000566373	FALSE	-0.000566373	<0.000000	N/A	FALSE	-0.29678	FALSE	-0.292966	FALSE	-0.29492	FALSE	-0.297955	FALSE	-0.292819	<0.000000	N/A	FALSE	-0.00924482	FALSE	-0.00924482
	FALSE	091.d	2018-05-03 16:35:55	Sample		1/100	1	<0.000000	N/A	FALSE	-0.0042273	FALSE	-0.0042273	FALSE	-0.0042273	FALSE	-0.00488806	FALSE	-0.00554784	<0.000000	N/A	FALSE	-0.000566373	FALSE	0.000566203	FALSE	-0.000566373	FALSE	-0.000566373	FALSE	-0.000566373	<0.000000	N/A	FALSE	-0.296899	FALSE	-0.29483	FALSE	-0.294408	FALSE	-0.293658	FALSE	-0.293208	<0.000000	N/A	FALSE	-0.00924482	FALSE	-0.00912127
	FALSE	092.d	2018-05-03 16:39:27	Sample		1/200	1	<0.000000	N/A	FALSE	-0.00488806	FALSE	-0.00554883	FALSE	-0.00686936	FALSE	-0.00290577	FALSE	-0.00356654	<0.000000	0	FALSE	-0.000566373	FALSE	-0.000566373	FALSE	-0.000566373	FALSE	-0.000566373	FALSE	-0.000566373	<0.000000	N/A	FALSE	-0.293538	FALSE	-0.293	FALSE	-0.290626	FALSE	-0.292606	FALSE	-0.298099	<0.000000	N/A	FALSE	-0.00918309	FALSE	-0.00924482
	FALSE	093.d	2018-05-03 16:42:57	Sample		1/400	1	<0.000000	N/A	FALSE	-0.00554784	FALSE	-0.00356654	FALSE	-0.00356654	FALSE	-0.00554883	FALSE	-0.00554784	<0.000000	N/A	FALSE	3.39858e-07	FALSE	-0.000566373	FALSE	-0.000566373	FALSE	0.000566203	FALSE	-0.000566373	<0.000000	N/A	FALSE	-0.292218	FALSE	-0.291197	FALSE	-0.291318	FALSE	-0.288946	FALSE	-0.292879	<0.000000	N/A	FALSE	-0.00899763	FALSE	-0.00924482
	FALSE	094.d	2018-05-03 16:46:29	Sample		1/800	1	<0.000000	N/A	FALSE	-0.00488806	FALSE	-0.0081899	FALSE	-0.00686936	FALSE	-0.00885066	FALSE	-0.0081899	<0.000000	0	FALSE	-0.000566373	FALSE	-0.000566373	FALSE	-0.000566373	FALSE	-0.000566373	FALSE	-0.000566373	<0.000000	N/A	FALSE	-0.285581	FALSE	-0.291347	FALSE	-0.286754	FALSE	-0.292156	FALSE	-0.29516	<0.000000	N/A	FALSE	-0.00924482	FALSE	-0.00924482
	FALSE	095.d	2018-05-03 16:49:59	Sample		1/1000	1	<0.000000	N/A	FALSE	-0.0062086	FALSE	-0.00686936	FALSE	-0.0042273	FALSE	-0.00753013	FALSE	-0.0081899	<0.000000	N/A	FALSE	-0.000566373	FALSE	3.39858e-07	FALSE	-0.000566373	FALSE	-0.000566373	FALSE	-0.000566373	<0.000000	N/A	FALSE	-0.294021	FALSE	-0.289607	FALSE	-0.2833	FALSE	-0.294801	FALSE	-0.287686	<0.000000	N/A	FALSE	-0.00930664	FALSE	-0.00912127
	FALSE	096.d	2018-05-03 16:53:32	Sample		1/2000	1	<0.000000	N/A	FALSE	-0.00753013	FALSE	-0.00290577	FALSE	-0.0062086	FALSE	-0.0114927	FALSE	-0.0062086	<0.000000	N/A	FALSE	-0.000566373	FALSE	3.39858e-07	FALSE	-0.000566373	FALSE	-0.000566373	FALSE	0.000566203	<0.000000	N/A	FALSE	-0.294742	FALSE	-0.288106	FALSE	-0.289378	FALSE	-0.290206	FALSE	-0.289157	<0.000000	N/A	FALSE	-0.00930664	FALSE	-0.00930664
[truncated: 378 more columns]
