# Supplementary material for: Dataset of the analyzing trace elements and minerals via ICP-MS: Method validation for the mammalian tissue and serum samples
Source: Data Brief. 2020 Feb 3;29:105218. doi: 10.1016/j.dib.2020.105218 (PMC7016227; doi:10.1016/j.dib.2020.105218)
Supplement: Multimedia component 7 [file mmc7.xml]

<?xml version="1.0" encoding="utf-8" standalone="no"?>
<data>
  <datasets>
    <author>nulusu@ku.edu.tr;nurayulusu@yahoo.com</author>
    <type>0</type>
    <dataset>
      <value>6</value>
      <reason>Other (please explain)</reason>
      <comments>I have submitted my raw data as a supplementary data file along with my manuscript.</comments>
    </dataset>
  </datasets>
</data>
